# Supplementary material for: Highly Dynamic and Sex-Specific Expression of microRNAs During Early ES Cell Differentiation
Source: PLoS Genet. 2009 Aug 28;5(8):e1000620. doi: 10.1371/journal.pgen.1000620 (PMC2725319; doi:10.1371/journal.pgen.1000620)
Supplement: Dataset S1 — Set of cloned microRNAs. Sheet 1 contains percentage of cloned microRNAs per library. Sheet 2 contains sequences of 17 new miR* star (red) and their position in the precursor sequence. (0.15 MB XLS) [file pgen.1000620.s010.xls]

## Sheet: Feuil1
Accession_name	Sequence	Length	%-ES XY D0	%_ES XY D2	%_ES XY D5	%_ES XX D0	%_ES XX D2	%_ES XX D5	Genome_localization
let-7a(0)	TGAGGTAGTAGGTTGTATAGTT	22	0.0868034	0.00433557	0.0177759	0.20557	0.0215326	0	chr9+[41344815-41344836](0)/chr13-[48633608-48633629](0)
let-7b(0)	TGAGGTAGTAGGTTGTGTGGTT	22	0.0744029	0	0.00711035	0.342617	0	0.0110396	chr15+[85537755-85537776](0)
let-7c(0)	TGAGGTAGTAGGTTGTATGGTT	22	0.347214	0.0368524	0.0142207	0.690128	0.115738	0.235511	chr15+[85537046-85537067](0)/chr16+[77599917-77599938](0)
let-7d(0)	AGAGGTAGTAGGTTGCATAGTT	22	0	0	0	0.00489452	0	0.00735971	chr13-[48631447-48631468](0)
let-7d*(1)	GAAAGGCAGCAGGTCGTATAG	21	0	0	0.00711035	0	0	0	chr13+[48631394-48631414](0)
let-7e(0)	AACTATACAACCTCCTACCTCA	22	0	0	0.0106655	0	0	0.0147194	chr17-[17967330-17967351](0)
let-7f(0)	TGAGGTAGTAGATTGTATAGTT	22	0.0372015	0.0173423	0.00711035	0.0587343	0.00269157	0.0367985	chrX+[148346896-148346917](0)/chr13-[48633258-48633279](0)
let-7g(0)	TGAGGTAGTAGTTTGTACAGT	21	0.0396816	0.00216779	0.00355518	0.0929959	0.00807472	0.00735971	chr9+[106081177-106081197](0)
let-7g*(0)	CTGTACAGGCCACTGCCTTGC	21	0	0	0	0	0.00538315	0	chr9+[106081234-106081254](0)
let-7i(0)	TGAGGTAGTAGTTTGTGCTGTT	22	0	0	0.00355518	0	0	0.0183993	chr10-[122422754-122422775](0)
let-7i*(0)	CTGCGCAAGCTACTGCCTTGCT	22	0	0	0	0.0195781	0.00269157	0	chr10-[122422698-122422719](0)
miR-1*(1)	TGGGTACATAAAGAAGTATGTGC	23	0	0.0173423	0.0142207	0.00978905	0.00807472	0.00735971	chr18+[10785523-10785545](0)
miR-101(0)	CTTCAGTTATCACAGTACTGTA	22	0	0	0	0	0	0.00367985	chr4+[101019561-101019582](0)
miR-101a(0)	TACAGTACTGTGATAACTGAA	21	0.00992039	0.030349	0.0177759	0.0195781	0.0215326	0.0147194	chr4-[101019562-101019582](0)
miR-101a*(0)	GCATCAGCACTGTGATAACTGA	22	0	0	0.0213311	0	0	0	chr4+[101019598-101019619](0)
miR-101b(0)	TACAGTACTGTGATAGCTGAA	21	0	0	0	0	0	0.0515179	chr19+[29209829-29209849](0)
miR-103(0)	AGCAGCATTGTACAGGGCTATGA	23	0.024801	0.0650336	0.145762	0.0244726	0.0484483	0.0551978	chr2+[131113839-131113861](0)/chr11+[35595949-35595971](0)
miR-106a(0)	CAAAGTGCTAACAGTGCAGGTAG	23	0.198408	1.22046	1.9198	0.0342617	0.430652	0.975161	chrX-[50095718-50095740](0)
mir-106a-SL(0)	ACTGCAGTGCCAGCACTTCTTAC	23	0	0	0.0746587	0	0.0107663	0	chrX-[50095682-50095704](0)
miR-106b(0)	TAAAGTGCTGACAGTGCAGAT	21	0.25793	0.973336	0.661263	0.0783124	0.497941	0.596136	chr5-[138607015-138607035](0)
miR-106b*(0)	CCGCACTGTGGGTACTTGCTGC	22	0.173607	0.234121	0.0639932	0.0587343	0.118429	0.0919963	chr5-[138606974-138606995](0)
miR-107(0)	GATAGCCCTGTACAATGCTGCT	22	0	0	0.00355518	0	0	0.0220791	chr19+[34895191-34895212](0)
miR-10b(0)	TACCCTGTAGAACCGAATTTGT	22	0	0	0	0.0391562	0	0.0110396	chr2+[74564131-74564152](0)
miR-124(0)	TAAGGCACGCGGTGAATGCCAAG	23	0.176087	1.11641	0.316411	0.166414	1.53958	1.16283	chr2+[180628788-180628810](0)/chr3+[17695723-17695745](0)/chr14+[65209546-65209568](0)
miR-124*(0)	ATCAAGGTCCGCTGTGAACACG	22	0	0	0	0	0	0.0183993	chr2-[180628750-180628771](0)/chr3-[17695686-17695707](0)/chr14-[65209507-65209528](0)
miR-124a(0)	TTAAGGCACGCGGTGAATGCCAA	23	0.0446417	0.830262	0.30219	0.0587343	0.99319	1.29899	chr2+[180628787-180628809](0)/chr3+[17695722-17695744](0)/chr14+[65209545-65209567](0)
miR-124b(1)	TAAGGCACGCAGTGAATGCCAA	22	0	0	0.00355518	0	0.00807472	0.0183993	chr2+[180628788-180628809](1)/chr3+[17695723-17695744](1)/chr14+[65209546-65209567](1)
miR-124c(0)	TAAGGCACGCGGTGAATGCCA	21	0.0496019	0.301322	0.0142207	0.0391562	0.476408	0.132475	chr2+[180628788-180628808](0)/chr3+[17695723-17695743](0)/chr14+[65209546-65209566](0)
miR-125a-3p(0)	ACAGGTGAGGTTCTTGGGAGCC	22	0.052082	0.0281812	0.0426621	0.00489452	0.0215326	0.025759	chr17+[17967819-17967840](0)
miR-125a-5p(0)	TCCCTGAGACCCTTTAACCTGTGA	24	0.124005	0.119228	0.131542	0.0832069	0.150728	0.147194	chr17+[17967781-17967804](0)
miR-125b-5p(0)	TCCCTGAGACCCTAACTTGTGA	22	0.0272811	0.0108389	0	0.0636288	0.0161494	0.00735971	chr9+[41390023-41390044](0)/chr16+[77646524-77646545](0)
miR-126-3p(0)	TCGTACCGTGAGTAATAATGCG	22	0.443937	0.52894	0.842577	0.445402	0.460259	0.566697	chr2+[26446922-26446943](0)
miR-126-5p(0)	CATTATTACTTTTGGTACGCG	21	0.00992039	0.0108389	0.0319966	0.0293671	0.00538315	0.00735971	chr2+[26446885-26446905](0)
miR-127(0)	ATCGGATCCGTCTGAGCTTGGCT	23	8.35049	1.11424	1.41496	9.95057	2.36589	1.34683	chr12+[110831097-110831119](0)
miR-127*(0)	CTGAAGCTCAGAGGGCTCTGAT	22	0.200888	0.0476913	0.0248862	0.0489452	0.0457567	0.0404784	chr12+[110831064-110831085](0)
miR-128-1(2)	TTAAAGAGACCGGTTCACTGTGA	23	0	0	0.00355518	0	0	0.00367985	chr1-[130098981-130099001](2)
mir-128-1-SL(0)	CGGGGCCGTAGCACTGTCTGAGA	23	0	0	0	0	0	0.00735971	chr1+[130098946-130098968](0)
miR-129-3p(0)	AAGCCCTTACCCCAAAAAGCAT	22	0	0	0.00355518	0	0	0	chr2-[94081533-94081554](0)
miR-129-5p(0)	CTTTTTGCGGTCTGGGCTTGC	21	0.0694427	0.143074	0.159983	0.0293671	0.0699809	0.0772769	chr2-[94081576-94081596](0)/chr6+[28972624-28972644](0)
miR-130a(0)	CAGTGCAATGTTAAAAGGGC	20	0.272811	1.56948	1.27986	0.122363	1.19237	1.18123	chr2-[84581275-84581294](0)
mir-130a-SL(0)	GCTCTTTTCACATTGTGCTAC	21	0.0024801	0	0.0142207	0	0.00269157	0.0147194	chr2-[84581313-84581333](0)
miR-130b(0)	CAGTGCAATGATGAAAGGGCAT	22	0.0868034	0.292651	0.195535	0.0685233	0.212634	0.206072	chr16-[17124164-17124185](0)
miR-130b*(0)	ACTCTTTCCCTGTTGCACTACT	22	0	0	0.0177759	0.0146836	0	0.0220791	chr16-[17124202-17124223](0)
miR-130c(1)	TGCCCTTTTAATATTGCACTG	21	0	0	0.00711035	0	0	0	chr1-[71973484-71973504](1)/chr2+[84581274-84581294](1)
miR-132(0)	CGACCATGGCTGTAGACTGTTA	22	0	0	0.00355518	0	0	0.00735971	chr11-[74987225-74987246](0)
miR-133a(1)	ACAGCTGGTTGAAGGGGACCAAA	23	0	0	0.00355518	0	0	0	chr2-[180133142-180133164](0)/chr18+[10782910-10782932](0)
miR-134(0)	TGTGACTGGTTGACCAGAGGG	21	1.36901	0.500759	0.679039	1.75224	1.02549	0.588776	chr12+[110972355-110972375](0)
miR-135a(1)	TATGGCTTTCATTCCTATGTGA	22	0	0.00867115	0.0248862	0.0146836	0.00807472	0.0110396	chr1+[134094680-134094702](0)
miR-135b(0)	TATGGCTTTTCATTCCTATGTGA	23	0.0124005	0.0541947	0.0533276	0.0636288	0.234167	0.228151	chr1+[134094680-134094702](0)
miR-135b*(0)	CCCATGGCTTTTAGCCCTACAT	22	0	0.00433557	0.00355518	0	0	0.0147194	chr1-[134094719-134094740](0)
miR-136(0)	ACTCCATTTGTTTTGATGATGG	22	0.389375	0.685021	0.696815	0.171308	0.570613	0.415823	chr12+[110833541-110833562](0)
miR-136*(0)	CATCATCGTCTCAAATGAGTCT	22	0	0.0650336	0.0284414	0.0538398	0	0.0404784	chr12+[110833575-110833596](0)
miR-138(0)	AGCTGGTGTTGTGAATCAGGCCG	23	0.0173607	0.00433557	0	0.00489452	0	0	chrX_random-[1126574-1126596](0)/chr8+[96848212-96848234](0)/chr9+[122592016-122592038](0)
miR-139-3p(1)	ACTCCAACAGGGCCGCGTCTCCA	23	0	0	0	0	0	0.00367985	chr7-[108623932-108623954](0)
miR-139-5p(0)	TCTACAGTGCACGTGTCTCCAG	22	0	0.00216779	0.00355518	0	0.0592146	0	chr7+[108623896-108623917](0)
miR-140(0)	CAGTGGTTTTACCCTATGGTAG	22	0.00744029	0	0.177759	0.127258	0.00269157	0.426863	chr8+[110075149-110075170](0)
miR-140*(0)	TACCACAGGGTAGAACCACGGAC	23	0	0	0.0319966	0	0.0888219	0	chr8+[110075188-110075210](0)
miR-141(0)	TAACACTGTCTGGTAAAGATGG	22	0.0446417	0.403208	0.792804	0.0244726	0.199176	0.235511	chr6-[124667935-124667956](0)
miR-141*(0)	CATCTTCCAGTGCAGTGTTGGA	22	0	0.00650336	0	0	0	0.00367985	chr6-[124667977-124667998](0)
miR-142-3p(0)	TGTAGTGTTTCCTACTTTATGG	22	0.00992039	0.0346846	0.0177759	0.0244726	0.15342	0.224471	chr11+[87570405-87570426](0)
miR-142-5p(0)	CATAAAGTAGAAAGCACTACT	21	0.0421617	0.119228	0.0426621	0.0685233	0.347213	0.172953	chr11+[87570369-87570389](0)
miR-142b(0)	CATAAAGTAGAAAGCACTACTA	22	0	0.00650336	0	0.00489452	0.00807472	0.00367985	chr11+[87570369-87570390](0)
miR-143(0)	TGAGATGAAGCACTGTAGCTC	21	0.76139	0.325168	0.131542	1.24321	0.586763	0.724931	chr18-[61808853-61808873](0)
miR-144(0)	TACAGTATAGATGATGTACT	20	0	0	0.00355518	0	0	0	chr11+[77886549-77886568](0)
miR-145(0)	GGGATTCCTGGGAAAACTGGAC	22	0	0	0	0	0	0.00735971	chr18+[61807521-61807542](0)
miR-145*(2)	ATTCCTGGAAATACTGTTCTA	21	0	0	0	0.00489452	0	0.00367985	chr18-[61807483-61807502](1)
miR-146a(0)	TGAGAACTGAATTCCATGGGTT	22	0.00992039	0.00433557	0.0248862	0.0146836	0	0	chr11-[43187937-43187958](0)
miR-146b(1)	TGAGAACTGAATTCCATAGGCTG	23	0	0	0	0	0.00269157	0	chr19+[46417280-46417302](0)/chr19+[46417047-46417069](0)/chr19+[46416764-46416786](0)
miR-147(1)	GTGTGCGGAAATGCTTCTGCT	21	0	0	0	0.00489452	0	0	chr2+[122466586-122466606](0)
miR-148a(0)	TCAGTGCACTACAGAACTTTGT	22	0.0471218	0.0737047	0.0959898	0.0146836	0.110354	0.0883165	chr6-[51219828-51219849](0)
miR-148a*(0)	AAAGTTCTGAGACACTCCGACT	22	0	0.0151745	0.00355518	0	0.00269157	0.00367985	chr6-[51219866-51219887](0)
miR-148b(0)	TCAGTGCATCACAGAACTTTGT	22	0.00992039	0.0802081	0.0355518	0.0195781	0.037682	0.0625575	chr15+[103115616-103115637](0)
miR-149(0)	TCTGGCTCCGTGTCTTCACTCCC	23	0.0372015	0.0281812	0.0319966	0	0.0296073	0.0441582	chr1+[94746958-94746980](0)
miR-150(0)	TCTCCCAACCCTTGTACCAGTG	22	0	0	0.00711035	0	0.0296073	0.0294388	chr7+[52377132-52377153](0)
miR-151-3p(0)	CTAGACTGAGGCTCCTTGAGG	21	0.205848	0.091047	0.152873	0.0538398	0.193793	0.117755	chr15-[73085250-73085270](0)
miR-151-5p(0)	TCGAGGAGCTCACAGTCTAGT	21	0.114084	0.0888793	0.0746587	0.102785	0.113046	0.0809568	chr15-[73085285-73085305](0)
miR-152(0)	CCCAAGTTCTGTCATGCACTGA	22	0	0	0.0426621	0	0	0.0367985	chr11-[96711753-96711774](0)/chr8-[17180483-17180506](0)
miR-153(0)	TTGCATAGTCACAAAAGTGATC	22	0	0.00433557	0.0248862	0	0.00807472	0.025759	chr12+[118489333-118489354](0)
miR-154(0)	TAGGTTATCCGTGTTGCCTTCG	22	0.076883	0.0281812	0.0782139	0.0832069	0.0457567	0.0404784	chr12+[110976648-110976669](0)
miR-154*(0)	AATCATACACGGTTGACCTATT	22	0.0223209	0.0173423	0.00355518	0	0.0269157	0.00367985	chr12+[110976684-110976705](0)
miR-155(0)	TTAATGCTAATTGTGATAGGGGT	23	0.0024801	0.0108389	0.0248862	0	0	0.00735971	chr16+[84714388-84714410](0)
miR-15a(0)	TAGCAGCACATAATGGTTTGTG	22	0.312492	0.455235	0.497725	0.416034	0.471025	0.831647	chr14-[62250912-62250933](0)
miR-15a*(0)	CAGGCCATACTGTGCTGCCTCA	22	0.0148806	0	0	0	0	0.0110396	chr14-[62250875-62250896](0)
miR-15b(0)	TAGCAGCACATCATGGTTTACA	22	0.168647	0.104054	0.163538	0.239832	0.0807472	0.143514	chr3+[68813697-68813718](0)
miR-16(0)	TAGCAGCACGTAAATATTGGC	21	1.88487	3.75894	5.20122	2.87798	3.07378	4.63661	chr3+[68813840-68813860](0)/chr14-[62250774-62250794](0)
miR-16*(1)	CAGCAGCACAGTCAATACTGGA	22	0	0	0	0	0	0.00735971	chr14+[62250732-62250753](0)
miR-16-2*(1)	CCAATATTATTGTGCTGCTTTA	22	0	0	0.00355518	0	0.00269157	0	chr3+[68813883-68813904](0)
miR-17(0)	CAAAGTGCTTACAGTGCAGGTA	22	0.778751	2.55148	2.69482	0.122363	1.89487	2.70101	chr14+[115442906-115442927](0)
miR-17*(0)	ACTGCAGTGAGGGCACTTGTAG	22	0.218249	0.472577	0.19198	0.117469	0.304148	0.298068	chr14+[115442943-115442964](0)
miR-18(0)	TAAGGTGCATCTAGTGCAGATA	22	0.26289	1.27466	1.03811	0.137047	0.950125	0.923643	chr14+[115443089-115443110](0)
miR-181a(1)	AACATTCAACGCTGTCGGTGAGTTT	25	0	0	0	0	0	0.00735971	chr2+[38708261-38708285](0)/chr1+[139863045-139863069](0)
miR-181b(0)	AACATTCATTGCTGTCGGTGGG	22	0	0	0	0	0	0.0110396	chr1+[139863227-139863248](0)/chr2+[38709365-38709386](0)
miR-181c(0)	AACATTCAACCTGTCGGTGAGT	22	0.00744029	0.0390202	0.00355518	0.0146836	0.0484483	0.0220791	chr8-[86702823-86702844](0)/chr1+[139863045-139863067](0)/chr2+[38708261-38708283](0)
miR-181c*(1)	ACCATCGACCGTTGAGTGGAC	21	0	0.00650336	0	0.0146836	0.0269157	0.0147194	chr8-[86702785-86702805](0)
miR-181d(0)	AACATTCATTGTTGTCGGTGGGT	23	0.0148806	0.0433557	0.00711035	0.00978905	0.075364	0.0294388	chr8-[86702658-86702680](0)
miR-182(0)	TTTGGCAATGGTAGAACTCACACCG	25	0.863074	4.1318	1.39718	0.46498	4.45455	3.28243	chr6-[30115962-30115986](0)
miR-182*(1)	TGGTTCTAGACTTGCCAACT	20	0	0	0	0	0	0.00367985	chr6-[30115923-30115942](0)/chr18+[8991363-8991383](0)
miR-183(0)	TATGGCACTGGTAGAATTCACTG	23	0.0396816	0.125732	0.170648	0.112574	0.164186	0.231831	chr6-[30119710-30119732](0)
miR-183*(0)	TTATGGCCCTTCGGTAATTCAC	22	0	0	0.00355518	0	0.0134579	0.0110396	chr6+[30119672-30119693](0)
miR-184(0)	TGGACGGAGAACTGATAAGGGT	22	0.0173607	0.0173423	0.0106655	0.0244726	0.00538315	0	chr9-[89697101-89697122](0)
miR-185(0)	TGGAGAGAAAGGCAGTTCCTGA	22	0.0818432	0.0520269	0.0319966	0.0244726	0.0242242	0.0515179	chr16-[18327531-18327552](0)
miR-186(0)	CAAAGAATTCTCCTTTTGGGCT	22	0.146326	0.110557	0.106655	0.0440507	0.0861303	0.114075	chr3+[157207249-157207270](0)
miR-187(0)	TCGTGTCTTGTGTTGCAGCCGG	22	0.0124005	0.0195101	0.0106655	0	0.0430652	0.0110396	chr18-[24587611-24587632](0)
miR-188-3p(0)	CTCCCACATGCAGGGTTTGCA	21	0	0.00650336	0.00355518	0.00489452	0	0	chrX-[6825118-6825138](0)
miR-188-5p(1)	CATCCCTTGCATGGTGGAGGGA	22	0.0272811	0.00433557	0.00355518	0.0146836	0.00269157	0.0183993	chrX-[6825157-6825177](1)
miR-18a(0)	TAAGGTGCATCTAGTGCAGATAG	23	0.0446417	0.316497	0.547497	0.0342617	0.177644	0.397424	chr14+[115443089-115443111](0)
miR-18a*(0)	ACTGCCCTAAGTGCTCCTTCTGG	23	0.109124	0.125732	0.124431	0.0293671	0.118429	0.125115	chr14+[115443130-115443152](0)
miR-18b(1)	TAAGGTGCATCTAGTGCTGTTA	22	0	0	0.00355518	0	0.0215326	0	chrX-[50095559-50095580](0)
mir-18b-SL(0)	GCGAGAAGGGGCATTTAGGGCA	22	0	0	0.142207	0	0	0	chrX+[50095516-50095537](0)
miR-190(0)	TGATATGTTTGATATATTAGGT	22	0	0.0108389	0.0213311	0	0.00269157	0.025759	chr9-[67084507-67084528](0)
mir-190-SL(0)	AGGAATATGCTTGATATATAGT	22	0	0	0	0	0	0.00735971	chr9+[67084471-67084492](0)
miR-191(0)	CAACGGAATCCCAAAAGCAGCTG	23	0.238089	0.182094	0.170648	0.190886	0.183027	0.356946	chr9+[108470656-108470678](0)
miR-191*(0)	GCTGCACTTGGATTTCGTTCCC	22	0.00744029	0	0	0	0	0.00367985	chr9+[108470698-108470719](0)
miR-192(1)	CTGACCTATGAATTGACAGCCC	22	0.0024801	0	0	0	0	0	chr19+[6264857-6264877](1)
miR-193(0)	AACTGGCCTACAAAGTCCCAG	21	0.0322413	0.0346846	0	0.156625	0.0726725	0.00735971	chr11+[79525511-79525531](0)
miR-193*(0)	TGGGTCTTTGCGGGCAAGATGA	22	0.0173607	0	0	0	0	0	chr11+[79525477-79525498](0)
miR-193b(0)	AGCGGGACTTTGTGGGCCAGTT	22	0	0	0.0106655	0	0	0.00735971	chr16-[13449663-13449684](0)
miR-194(0)	TGTAACAGCAACTCCATGTGGA	22	0.00744029	0.0238457	0.00711035	0.00978905	0.0161494	0.0331187	chr1+[187137204-187137225](0)/chr19+[6264658-6264679](0)
miR-195(0)	TAGCAGCACAGAAATATTGGCA	22	0.0545621	0.0455235	0.0177759	0.122363	0.0242242	0.0147194	chr11+[70048564-70048585](0)
miR-196a(0)	TAGGTAGTTTCATGTTGTTGGG	22	0	0.0585302	0.0782139	0.00489452	0.0592146	0.180313	chr11+[96126501-96126522](0)/chr15+[102803796-102803817](0)
miR-196b(0)	TAGGTAGTTTCCTGTTGTTGGG	22	0.0024801	0.0195101	0.0177759	0	0.0995882	0.180313	chr6-[52180128-52180149](0)
miR-199a*(2)	TACAGTAGTCTGCACATTGGAA	22	0	0	0	0.00489452	0	0	chr1+[164148013-164148032](2)/chr2+[32174043-32174062](2)/chr9-[21300945-21300964](2)/chr7-[132579991-132580011](2)
miR-199b*(0)	CCCAGTGTTTAGACTACCTGTTC	23	0.00744029	0.00433557	0	0	0	0	chr2+[32174005-32174027](0)
miR-19a(0)	TGTGCAAATCTATGCAAAACTGA	23	0.143846	0.643833	0.771473	0.122363	0.441418	0.669733	chr14+[115443270-115443292](0)
miR-19a*(0)	TAGTTTTGCATAGTTGCACTAC	22	0	0.0173423	0.00711035	0	0	0.00367985	chr14+[115443234-115443255](0)
miR-19b(0)	TGTGCAAATCCATGCAAAACTGA	23	0.478659	1.38088	1.92691	0.342617	0.933976	1.8988	chrX-[50095168-50095190](0)/chr14+[115443580-115443602](0)
miR-19b-1*(0)	AGTTTTGCAGGTTTGCATCCAGC	23	0.0272811	0.0520269	0.0284414	0	0.0161494	0.0441582	chr14+[115443542-115443564](0)
miR-19b-2*(2)	AGTTTTGCAGATTTGCAGTTCA	22	0	0	0.0284414	0	0	0.00221	chrX-[50095212-50095233](0)
miR-20(0)	TAAAGTGCTTATAGTGCAGGTA	22	0.0272811	0.411879	0.444397	0.0342617	0.258391	0.471021	chr14+[115443405-115443426](0)
miR-200a(0)	TAACACTGTCTGGTAACGATGTT	23	0.0297612	0.0346846	0.0248862	0.00978905	0.00538315	0.0110396	chr4-[155429019-155429041](0)
miR-200a*(0)	TCCAGCACTGTCCGGTAAGATG	22	0	0	0.00355518	0	0	0	chr4+[155429058-155429079](0)
miR-200b(0)	TAATACTGCCTGGTAATGATGAC	23	0.00744029	0	0	0	0.0296073	0.0883165	chr4-[155429793-155429815](0)
miR-200b*(0)	TCCAATGCTGCCCAGTAAGATG	22	0	0	0.00711035	0	0	0.0110396	chr4+[155429830-155429851](0)
miR-200c(0)	TAATACTGCCGGGTAATGATGG	22	0.0173607	0.0845437	0.458618	0	0	0.114075	chr6-[124668343-124668364](0)
miR-200c*(1)	GTCTTACCCAGCAGTGTTTGGG	22	0	0.00216779	0	0	0	0	chr6-[124668382-124668403](0)
miR-202-5p(0)	TTCCTATGCATATACTTCTTT	21	0.00496019	0	0	0.0342617	0	0	chr7-[147143631-147143651](0)
miR-203(1)	TGAAATGTTTAGGACCACTAG	21	0.0024801	0.00216779	0.00711035	0.0244726	0	0	chr12+[113369139-113369159](0)
miR-205(0)	TCCTTCATTCCACCGGAGTCTG	22	0.131445	0.0563625	0.0319966	0.0195781	0.037682	0.0441582	chr1-[195333697-195333718](0)
miR-208a(0)	ATAAGACGAGCAAAAAGCTTGT	22	0.00744029	0.0368524	0.00355518	0.0146836	0.00807472	0.00735971	chr14-[55567909-55567930](0)
miR-208b(0)	ATAAGACGAACAAAAGGTTTGT	22	0.0297612	0	0	0	0.00538315	0.00735971	chr14-[55594547-55594568](0)
miR-20a(0)	TAAAGTGCTTATAGTGCAGGTAG	23	0.106644	1.63668	1.80247	0.102785	1.09816	1.64121	chr14+[115443405-115443427](0)
miR-20a*(1)	CTGCATTACGAGCACTTAAAGT	22	0	0	0.00711035	0	0.00807472	0	chr14+[115443442-115443463](0)
miR-20b*(1)	ACTGCAGTGTGAGCACTTCTAGT	23	0.00992039	0	0.0319966	0	0	0	chrX-[50095298-50095320](0)
miR-20b-5p(0)	CAAAGTGCTCATAGTGCAGGT	21	0.220729	0.0693692	0.223976	0.00489452	0.37682	0.897884	chrX-[50095338-50095358](0)
miR-21(0)	TAGCTTATCAGACTGATGTTGACT	24	0.411696	0.420551	1.41141	0	0.27454	0.621895	chr11-[86397620-86397643](0)
miR-21*(0)	CAACAGCAGTCGATGGGCTGTC	22	0.0024801	0.0173423	0	0	0.00807472	0.00735971	chr11-[86397584-86397605](0)
miR-210(0)	CTGTGCGTGTGACAGCGGCTGA	22	0.610104	0.364188	0.472838	0.102785	0.23955	0.423183	chr7-[148407306-148407327](0)
miR-211(0)	AGGCAAAGGATGACAAAGGGAA	22	0	0	0	0	0	0.00735971	chr7-[71350717-71350738](0)
miR-218a(0)	CACATGGTTAGATCAAGCACAA	22	0	0	0.0319966	0	0	0.0110396	chr5-[48615205-48615226](0)/chr11-[35430342-35430363](0)
miR-219-1-3p(0)	AGAGTTGCGTCTGGACGTCCCG	22	0.0124005	0.00867115	0	0	0	0.00367985	chr17-[34161955-34161976](0)
miR-22(0)	AAGCTGCCAGTTGAAGAACTGT	22	1.51038	0.546282	0.0497725	3.06397	0.686351	0.0809568	chr11+[75277274-75277295](0)
miR-22*(0)	TAAAGCTTGCCACTGAAGAACT	22	0	0	0.0142207	0	0	0	chr11-[75277236-75277257](0)
miR-221(0)	AGCTACATTGTCTGCTGGGTTTC	23	0	0	0.00355518	0	0.00807472	0.0183993	chrX-[18723433-18723455](0)
miR-222(1)	ACCCAGTAGCCAGATGTAGCTG	22	0	0	0	0	0	0.00367985	chrX+[18724029-18724050](0)
miR-224(2)	TAAGTCACTAGTGGTTCCGTTTAG	24	0	0	0.00711035	0	0.00538315	0.00367985	chrX-[69506421-69506444](0)
miR-22a(0)	AAGCTGCCAGCTGAAGAACTGT	22	0.0124005	0	0	0	0	0	chr11+[75277274-75277295](1)
miR-22b(0)	AAGCTGCCAGTTGAAGAGCTGT	22	0.0024801	0.00650336	0	0	0	0.00367985	chr11+[75277274-75277295](1)
miR-23a(0)	ATCACATTGCCAGGGATTTCCA	22	0	0.0823759	0.0995449	0.0832069	0.158803	0.106716	chr8+[86732462-86732483](0)
miR-23b(0)	ATCACATTGCCAGGGATTACC	21	0.0496019	0.0802081	0.135097	0	0	0.0699172	chr13+[63401837-63401857](0)
miR-24(0)	TGGCTCAGTTCAGCAGGAACAG	22	0.0694427	0.153913	0.184869	0.0636288	0.158803	0.099356	chr8+[86732774-86732795](0)/chr13+[63402559-63402580](0)
miR-24-2*(0)	GTGCCTACTGAGCTGAAACAGT	22	0.00992039	0.00650336	0.00711035	0	0.0134579	0.0110396	chr8+[86732738-86732759](0)
miR-25(0)	CATTGCACTTGTCTCGGTCTGA	22	0.411696	0.804249	0.607935	0.234937	0.357979	0.938362	chr5-[138606560-138606581](0)
miR-25*(1)	AGGCGGAGACTTGGGCAATTGC	22	0.0223209	0.0476913	0.0106655	0	0.00807472	0.0220791	chr5-[138606598-138606619](0)
miR-26a(0)	TTCAAGTAATCCAGGATAGGCT	22	0.203368	0.223282	0.362628	0.176203	0.215326	0.382705	chr10+[126432599-126432620](0)/chr9+[118940929-118940950](0)
miR-26b(0)	TTCAAGTAATTCAGGATAGGTT	22	0.0024801	0.0368524	0.0248862	0	0	0	chr1+[74440898-74440919](0)
miR-26b*(0)	GAGCCAAGTAATGGAGAACAGG	22	0	0	0	0	0	0.00735971	chr1-[74440934-74440955](0)
miR-27a(0)	TTCACAGTGGCTAAGTTCCGCT	22	0.548101	1.13158	1.12699	0.606921	2.67542	1.72585	chr8+[86732626-86732646](1)
miR-27a*(1)	AGGGCTTAGCTGCTTGTGAGC	21	0.0024801	0	0	0	0	0	chr8+[86732584-86732604](0)
miR-27b(0)	TTCACAGTGGCTAAGTTCTGC	21	0.525781	1.79493	2.59528	0.293671	1.39962	1.8988	chr13+[63402068-63402088](0)
miR-27b*(0)	AGAGCTTAGCTGATTGGTGAAC	22	0.0223209	0.030349	0.0319966	0.00978905	0.00807472	0.0183993	chr13+[63402026-63402047](0)
miR-27c(0)	GCAGAACTTAACCACTGTGAA	21	0	0	0	0	0	0.00735971	chr13-[63402068-63402088](1)
miR-27d(2)	TTCACAGTGGCTAAGTTCTTGC	22	0.0024801	0.00867115	0.0106655	0	0	0.00367985	chrX+[8763509-8763529](2)/chr3-[134309871-134309890](2)/chr4-[96676588-96676611](0)
miR-28(0)	AAGGAGCTCACAGTCTATTGAG	22	0.0942437	0.0650336	0.209755	0.0440507	0.00538315	0.0478381	chr16+[24827954-24827975](0)
miR-28*(0)	CACTAGATTGTGAGCTGCTGGA	22	0.151286	0.071537	0.0782139	0.0636288	0.056523	0.0294388	chr16+[24827994-24828015](0)
miR-290-3p(0)	AAAGTGCCGCCTAGTTTTAAGCCC	24	0.0644825	0.359853	0.152873	0.00489452	0.360671	0.183993	chr7+[3218675-3218698](0)
miR-290-5p(0)	ACTCAAACTATGGGGGCACTTT	22	0.999479	0.702363	0.355518	0.455191	0.853229	0.5115	chr7+[3218640-3218661](0)
miR-291a-3p(0)	AAAGTGCTTCCACTTTGTGTGCC	23	14.7789	12.5818	8.0667	18.6432	13.073	10.6311	chr7+[3218969-3218991](0)
miR-291a-5p(0)	CATCAAAGTGGAGGCCCTCTCT	22	3.49198	4.48732	1.82736	2.08017	5.22703	3.26771	chr7+[3218933-3218954](0)
miR-291b-3p(0)	AAAGTGCATCCATTTTGTTTGT	22	0	0	0	0	0.0161494	0.00367985	chr7+[3219530-3219551](0)
miR-291b-5p(2)	TCAAAGTGGAGGCCCTCTCCT	21	0.0148806	0.221114	0.0639932	0.181097	0.950125	0.202392	chr7+[3219497-3219516](1)
miR-292-3p(0)	AAAGTGCCGCCAGGTTTTGAGTGT	24	11.5969	6.47084	5.01991	8.58989	5.71959	5.54554	chr7+[3219239-3219262](0)
miR-292-5p(0)	ACTCAAACTGGGGGCTCTTTTG	22	2.08576	1.06438	0.327076	3.97435	0.713267	0.548298	chr7+[3219201-3219222](0)
miR-293(0)	AGTGCCGCAGAGTTTGTAGTGT	22	1.99896	3.56167	3.32053	1.03274	2.54354	3.5805	chr7+[3220391-3220412](0)
miR-293*(1)	ACTCAAACTGTGTGACATTTTT	22	0.109124	0.162584	0.0284414	0.0734178	0.244933	0.0809568	chr7+[3220357-3220377](1)
miR-294(0)	AAAGTGCTTCCCTTTTGTGTGT	22	12.9585	8.84891	3.81115	12.4761	8.26582	6.13431	chr7+[3220692-3220713](0)
miR-294*(0)	ACTCAAAATGGAGGCCCTATCT	22	0.389375	0.199436	0.120876	0.323039	0.436035	0.364305	chr7+[3220656-3220677](0)
miR-295(0)	AAAGTGCTACTACTTTTGAGTCT	23	8.30833	6.67895	4.06001	9.45622	6.24445	5.48666	chr7+[3220816-3220838](0)
miR-295*(0)	ACTCAAATGTGGGGCACACTTC	22	0.719228	1.04487	0.284414	0.30346	1.13584	0.566697	chr7+[3220780-3220801](0)
miR-296-3p(0)	GAGGGTTGGGTGGAGGCTCTCC	22	1.0466	0.11706	0.0817691	1.68861	0.13727	0.099356	chr2-[174092559-174092580](0)
miR-296-5p(0)	AGGGCCCCCCCTCAATCCTGT	21	0	0.0151745	0.00355518	0	0.0242242	0.0220791	chr2-[174092594-174092614](0)
miR-297a(0)	ATGTATGTGTGCATGTGCATGT	22	0.0173607	0.0650336	0.0391069	0	0.0242242	0.0183993	chr1+[189895755-189895776](0)/chr1-[20505382-20505405](0)/chr2+[93178299-93178320](0)/chr2+[10438704-10438725](0)/chr2+[10437457-10437478](0)/chr2+[10393891-10393912](0)/chr2-[169144395-169144416](0)/chr2-[169144377-169144398](0)/chr5+[132701291-132701312](0)/chr5+[100535287-100535308](0)/chr5+[37171356-37171378](0)/chr5+[37171183-37171205](0)/chr5-[28582051-28582072](0)/chr7+[123882322-123882343…
miR-297c(0)	ATGTATGTGTGCATGTACATGT	22	0	0.0281812	0	0	0.00269157	0	chr1+[171984192-171984213](0)/chr2+[10430653-10430674](0)/chr2+[28585268-28585291](0)/chr3-[101968600-101968621](0)/chr3-[67582706-67582728](0)/chr3-[151811323-151811346](0)/chr6+[82899773-82899794](0)/chr6-[49804641-49804664](0)/chr10+[6868094-6868117](0)/chr10-[80436056-80436077](0)/chr9-[90602485-90602506](0)/chr11+[103938912-103938933](0)/chr5+[117235159-117235182](0)/chr5-[152204545-15220456…
miR-298(0)	GGCAGAGGAGGGCTGTTCTTCCC	23	0.406736	0.101886	0.149317	0.347511	0.0995882	0.220791	chr2-[174093054-174093076](0)
miR-299(0)	AAGCGGTTTACCGTCCCACATA	22	0	0.0238457	0	0	0	0.0515179	chr12-[110948886-110948907](0)
miR-299*(1)	GTGTATGTGGGACGGTAAACCA	22	0	0	0.0106655	0	0	0	chr12+[110948884-110948903](2)/chr12-[110948854-110948874](1)
miR-29a(0)	TAGCACCATCTGAAATCGGTTA	22	0	0.00650336	0	0	0.0215326	0.0220791	chr6-[31012673-31012694](0)
miR-29b(0)	TAGCACCATTTGAAATCAGTGTT	23	0.0496019	0.0411879	0.0675484	0.181097	0.037682	0.0404784	chr1+[196863285-196863307](0)/chr6-[31013025-31013047](0)
miR-29c(0)	TAGCACCATTTGAAATCGGTTA	22	0.0024801	0.00216779	0	0.00489452	0.00269157	0.00735971	chr1+[196863794-196863815](0)
miR-300(0)	TATGCAAGGGCAAGCTCTCTTC	22	0.111604	0.257967	0.465728	0.00978905	0.180335	0.25759	chr12+[110962573-110962594](0)
miR-300*(2)	TCACAAAGGATAACCTCTCTTCAA	24	0	0	0.00711035	0	0	0.0183993	chr12-[110962528-110962550](1)
miR-301a(0)	CAGTGCAATAGTATTGTCAAAGC	23	0.0124005	0.0498591	0.0782139	0	0.0780556	0.0772769	chr11+[86926556-86926578](0)
miR-301b(0)	CAGTGCAATGGTATTGTCAAAGC	23	0.0173607	0.0823759	0.149317	0.0195781	0.075364	0.150874	chr16-[17124513-17124535](0)
miR-302a(0)	TAAGTGCTTCCATGTTTTGGTGA	23	0.052082	0.179926	6.53797	0.0195781	0.0322989	0.169273	chr3+[127248457-127248479](0)
miR-302a*(0)	ACTTAAACGTGGTTGTACTTGC	22	0	0	0.117321	0	0	0.00367985	chr3+[127248419-127248440](0)
miR-302b(0)	CCAAAACATGGAAGCACTTA	20	0	0.00433557	1.72782	0	0	0	chr3+[93153600-93153618](2)/chr3-[127248457-127248476](0)
miR-302b*(0)	ACTTTAACATGGGAATGCTTTCT	23	0	0	0.0106655	0	0	0	chr3+[127248156-127248178](0)
miR-302c(0)	AAGTGCTTCCATGTTTCAGTGG	22	0.0198408	0.0563625	0.366183	0.00978905	0.0215326	0.0367985	chr3+[127248324-127248345](0)
miR-302c*(0)	GCTTTAACATGGGGTTACCTGC	22	0	0	0.298635	0	0	0.00735971	chr3+[127248286-127248307](0)
miR-302d(0)	TAAGTGCTTCCATGTTTGAGTGT	23	0.024801	0.164752	5.08746	0.0195781	0.0430652	0.132475	chr3+[127248583-127248605](0)
miR-302d*(0)	ACTTTAACATGGAGGCACTTGC	22	0	0	0.0995449	0	0	0.00735971	chr3+[127248547-127248568](0)
miR-30a(0)	TGTAAACATCCTCGACTGGAAG	22	0.178567	0.279644	0.373294	0.396456	0.220709	0.522539	chr1+[23279113-23279134](0)
miR-30a*(0)	CTTTCAGTCGGATGTTTGCAGC	22	0.0297612	0.0346846	0.0319966	0.00978905	0.0538315	0.0331187	chr1+[23279154-23279175](0)
miR-30b(0)	TGTAAACATCCTACACTCAGCT	22	0.0644825	0.091047	0.0497725	0.0832069	0.0619062	0.147194	chr15-[68169031-68169052](0)
miR-30c(0)	TGTAAACATCCTACACTCTCAGCT	24	0.0992039	0.143074	0.202645	0.156625	0.0861303	0.25023	chr1+[23298553-23298576](0)/chr4-[120442188-120442211](0)
miR-30c-1*(0)	CTGGGAGAGGGTTGTTTACTCC	22	0.0372015	0.0173423	0.00355518	0	0.0134579	0.025759	chr4-[120442151-120442172](0)
miR-30d(0)	TGTAAACATCCCCGACTGGAAGCT	24	0.210808	0.253631	0.462173	0.239832	0.304148	0.559338	chr15-[68172817-68172840](0)
miR-30d*(0)	GCAGCAAACATCTGACTGAAAG	22	0	0	0.0177759	0	0	0	chr15+[68172779-68172800](0)
miR-30e(0)	TGTAAACATCCTTGACTGGAAG	22	0.364574	0.669846	0.728811	0.699917	0.602912	1.115	chr4-[120445265-120445286](0)
miR-30e*(0)	CTTTCAGTCGGATGTTTACAGC	22	0.0124005	0.0281812	0.0319966	0.0146836	0.0161494	0.0147194	chr4-[120445223-120445244](0)
miR-31*(0)	TGCTATGCCAACATATTGCCATC	23	0	0.00216779	0	0	0.00269157	0.00367985	chr4-[88556481-88556503](0)
miR-31b(0)	AGGCAAGATGCTGGCATAGCTGA	23	0	0.00867115	0.0391069	0.00489452	0.018841	0.00735971	chr4-[88556518-88556539](1)
miR-32(0)	TATTGCACATTACTAAGTTGCA	22	0.0917636	0.975504	1.23365	0.122363	0.648669	1.17019	chr4-[56908144-56908165](0)
miR-32*(1)	CAATTTAGTGTGTGTGATATT	21	0	0.0195101	0.00355518	0	0.00807472	0.0147194	chr4+[21833043-21833063](1)/chr4-[56908104-56908124](0)
miR-320(0)	AAAAGCTGGGTTGAGAGGGCGA	22	0.24553	0.0888793	0.0711035	0.445402	0.0645977	0.0772769	chr14+[70843364-70843385](0)
miR-322(0)	CAGCAGCAATTCATGTTTTGGA	22	0.124005	0.127899	0.156428	0.3573	0.87207	0.827967	chrX-[50407483-50407504](0)
miR-322*(0)	AAACATGAAGCGCTGCAACAC	21	0	0	0.0142207	0	0	0.0147194	chrX-[50407446-50407466](0)
miR-323-3p(0)	AGAGGTCGACCGTGTAATGTG	21	0	0	0.0284414	0	0.00269157	0	chr12-[110950768-110950788](0)
miR-323-5p(1)	AGGTGGTCCGTGGCGCGTTCG	21	0	0	0	0	0.00807472	0.0147194	chr12+[110950733-110950753](0)
miR-324-3p(1)	CCACTGCCCCAGGTGCTGCTGT	22	0	0	0.0106655	0	0	0.0110396	chr11+[69825597-69825617](1)/chr8+[26166329-26166351](0)
miR-324-5p(0)	CGCATCCCCTAGGGCATTGGTGT	23	0.024801	0.0498591	0.0213311	0	0.0107663	0.0147194	chr11+[69825562-69825584](0)
miR-326(0)	CCTCTGGGCCCTTCCTCCAG	20	0	0.0108389	0	0	0.018841	0	chr7+[106700838-106700857](0)
miR-328(0)	CTGGCCCTCTCTGCCCTTCCGT	22	0.138885	0.030349	0.00355518	0.249621	0.0322989	0.0331187	chr8-[107832279-107832300](0)
miR-329(0)	AACACACCCAGCTAACCTTTTT	22	0	0.00216779	0	0	0.00269157	0	chr12+[110951751-110951772](0)
miR-33(0)	GTGCATTGTAGTTGCATTGCA	21	0.00744029	0.0130067	0.0355518	0	0.00269157	0.0183993	chr15+[82028557-82028577](0)
miR-330(1)	TCTCTGGGCCTGTGTCTTAGGCT	23	0.0148806	0.0390202	0	0	0.00807472	0	chr7+[19766835-19766857](0)
miR-330*(2)	CAAAGCACAGGGCCTGCAGAGAGG	24	0	0	0.00711035	0	0	0.00367985	chr7+[19766875-19766898](0)
miR-331-5p(1)	CTAGGTATGGTCCCAGGGATC	21	0	0	0.00355518	0	0	0	chr10-[93426563-93426583](0)
miR-333(1)	GTGGTGTGCTAGTTAATTTT	20	0.00992039	0.00650336	0	0	0.00807472	0.00367985	chr19+[12086495-12086514](0)
miR-335-3p(0)	TTTTTCATTATTGCTCCTGACC	22	0.0124005	0.0238457	0.0106655	0.00489452	0.0592146	0.0919963	chr6+[30691354-30691375](0)/chr9+[100039889-100039912](0)
miR-335-5p(0)	TCAAGAGCAATAACGAAAAATGT	23	0.0173607	0.0390202	0.0568828	0	0.0834388	0.158234	chr6+[30691314-30691336](0)
miR-337-3p(1)	TTCAGCTCCTATATGATGCCTT	22	0.0148806	0.0216779	0.0142207	0	0	0	chr12+[110824059-110824080](0)
mir-337-SL(0)	CGGCGTCATGCAGGAGTTGATT	22	0.0421617	0.0195101	0.0177759	0.00978905	0.018841	0.0147194	chr12+[110824028-110824049](0)
miR-338-3p(0)	TCCAGCATCAGTGATTTTGTTG	22	0	0	0.00711035	0	0	0	chr11-[119876095-119876116](0)
miR-339-3p(1)	TGAGCGCCTCGGCGACAGAGCC	22	0.00744029	0.00216779	0.00355518	0.00489452	0.00538315	0	chr5-[139845628-139845649](0)
miR-339-5p(0)	TCCCTGTCCTCCAGGAGCTCACG	23	0.0620024	0.0260134	0.0106655	0.0244726	0.0161494	0.0220791	chr5-[139845662-139845684](0)
miR-340-3p(0)	TCCGTCTCAGTTACTTTATAGC	22	0	0.00433557	0.00355518	0.00978905	0.00269157	0	chr11+[49883264-49883285](0)
miR-340-5p(0)	AATCAGTCTCATTGCTTTATAA	22	0	0	0.0426621	0	0	0	chr11-[49883222-49883243](0)/chr9-[28525905-28525928](0)
miR-341(0)	TCGGTCGATCGGTCGGTCGGT	21	0.220729	0.132235	0.0533276	0.210464	0.150728	0.0662374	chr12+[110849766-110849786](0)
miR-342-3p(1)	TCTCACACAGAAATCGCACCCGTC	24	0	0	0.0177759	0	0	0.00735971	chr12+[109896890-109896913](0)
miR-342-5p(0)	AGGGGTGCTATCTGTGATTGA	21	0	0.0108389	0.0106655	0	0	0.0147194	chr12+[109896848-109896868](0)
miR-345-5p(0)	TGCTGACCCCTAGTCCAGTGC	21	0.0223209	0.00433557	0.0213311	0	0.0107663	0.0110396	chr12+[110075198-110075218](0)
miR-34a(0)	TGGCAGTGTCTTAGCTGGTTGTT	23	0.52082	0.882289	0.444397	0.352406	0.519474	0.728611	chr4+[149442582-149442604](0)
miR-34a*(0)	CAATCAGCAAGTATACTGCCCT	22	0	0.0130067	0.00355518	0	0	0.00367985	chr4+[149442625-149442646](0)
miR-34b-3p(1)	ATCACTAACTCCACTGCCATC	21	0	0	0.00355518	0	0.00269157	0	chr9-[50911679-50911699](0)
miR-34b-5p(0)	AGGCAGTGTAATTAGCTGATTGT	23	0.0024801	0	0.0106655	0.0195781	0	0.00367985	chr9-[50911715-50911737](0)
miR-34c(0)	AGGCAGTGTAGTTAGCTGATTGC	23	0.297612	0.00867115	0.0391069	0.621604	0.00807472	0.0294388	chr9-[50911181-50911203](0)
miR-34c*(0)	AATCACTAACCACACAGCCAGG	22	0.0148806	0.0216779	0.0177759	0.0636288	0	0.00735971	chr9-[50911149-50911170](0)
miR-350(0)	GAAAGTGTATGGGCTTTGTGAA	22	0	0	0.0142207	0	0	0	chr1+[178702473-178702494](0)
mir-350-SL(0)	AAGTGCATGCGCTTTGGGACA	21	0	0	0	0	0	0.00367985	chr1-[178702510-178702530](0)
miR-351(1)	TCCCTGAGGAGCCCTTTGAGCCTGT	25	0	0.0108389	0.0213311	0.249621	0.00538315	0.0809568	chrX-[50406492-50406515](1)
mir-351-SL(0)	GGTCAAGAGGCGCCTGGGAAC	21	0	0	0	0	0.0457567	0	chrX-[50406453-50406473](0)
miR-361(0)	TTATCAGAATCTCCAGGGGTAC	22	0	0.00867115	0.0177759	0.00978905	0.0484483	0.0441582	chrX-[110188476-110188497](0)
mir-361-SL(0)	CCCCCAGGTGTGATTCTGATTTGTT	25	0	0	0	0	0	0.00367985	chrX-[110188435-110188459](0)
miR-362-3p(0)	TGAATCCTTGAACAGGTGTGTT	22	0	0	0.00355518	0	0	0	chrX+[6819110-6819131](0)
miR-362-5p(1)	AATCCTTGGAACCTAGGTGTGAA	23	0.0297612	0.00650336	0.00711035	0.0195781	0	0.00735971	chrX-[6819146-6819168](0)
miR-363-3p(0)	AATTGCACGGTATCCATCTGT	21	0	0.0108389	0.0213311	0	0	0.0147194	chrX-[50094875-50094895](0)
miR-365(1)	TAATGACCCTAAAAATCCTTAT	22	0	0	0	0	0	0.00367985	chr11+[79539969-79539990](1)/chr16+[13453988-13454009](1)
miR-367(0)	AATTGCACTTTAGCAATGGTGA	22	0	0.0563625	1.74915	0.00978905	0.00538315	0.0331187	chr3+[127248697-127248718](0)
miR-369-3p(0)	AATAATACATGGTTGATCTTT	21	0.052082	0.0281812	0.0177759	0.0244726	0.0242242	0.0147194	chr12+[110981676-110981696](0)
miR-369-5p(0)	AGATCGACCGTGTTATATTCGC	22	0.0124005	0.0585302	0.0355518	0	0.0322989	0.0331187	chr12+[110981641-110981662](0)
miR-370(1)	GCCTGCTGGGGTGGAACCTGG	21	0	0.00650336	0.0248862	0.0146836	0.00269157	0.0110396	chr12+[110856515-110856535](0)
miR-374(0)	ATATAATACAACCTGCTAAGTG	22	0.00744029	0.281812	0.814135	0.00978905	0.177644	0.287029	chrX+[100768425-100768444](2)/chrX-[100768451-100768472](0)/chr5-[82781843-82781865](0)
miR-374b*(0)	CTTAGCAGGTTGTATTATCATT	22	0	0	0.00355518	0	0	0.00367985	chrX-[100768421-100768442](0)
miR-375(0)	TTTGTTCGTTCGGCTCGCGTGA	22	0.00496019	0.00216779	0	0.0146836	0	0	chr1-[74947235-74947256](0)
miR-376a(0)	ATCGTAGAGGAAAATCCACGT	21	0.218249	0.134403	0.0675484	0.190886	0.150728	0.0625575	chr12+[110962034-110962054](0)
miR-376a*(0)	GGTAGATTCTCCTTCTATGAGT	22	0.00992039	0	0	0	0	0.00367985	chr12+[110961996-110962017](0)
miR-376b(0)	ATCATAGAGGAACATCCACTT	21	0.0892835	0.0693692	0.0426621	0.0783124	0.161494	0.0478381	chr12+[110961718-110961738](0)
miR-376b*(0)	GTGGATATTCCTTCTATGGTTA	22	0	0	0.0142207	0	0.00538315	0.00735971	chr12+[110961681-110961702](0)
miR-376c(0)	AACATAGAGGAAATTTCACGT	21	0.0124005	0.0498591	0.0746587	0	0.037682	0.0331187	chr12+[110960980-110961000](0)
miR-377(0)	ATCACACAAAGGCAACTTTTGT	22	0.052082	0.546282	0.227531	0.0244726	0.691734	0.275989	chr12+[110978763-110978784](0)
miR-377*(0)	GAATTCACCAAGGGCAACCTCT	22	0	0	0.0177759	0	0	0.00735971	chr12-[110978725-110978746](0)
miR-378(0)	ACTGGACTTGGAGTCAGAAGG	21	0.143846	0.0368524	0.0675484	0.230043	0.0215326	0.0735971	chr18+[14073211-14073230](2)/chr18-[61557492-61557512](0)
miR-378*(0)	ACACAGGACCTGGAGTCAGGAG	22	0	0	0	0	0	0.00735971	chr18+[61557529-61557550](0)/chr1+[122520795-122520817](0)
miR-379(0)	TGGTAGACTATGGAACGTAGG	21	0.357134	0.268806	0.440842	0.0636288	0.471025	0.437902	chr12+[110947275-110947295](0)
miR-379*(1)	TATGTAACATGGTCCACTAAC	21	0	0	0.0533276	0	0.0269157	0.0331187	chr12+[110947312-110947332](0)
miR-380-3p(1)	TATGTAGTATGGTCCACATCT	21	0	0	0.0248862	0	0.00807472	0.0220791	chr12+[110950052-110950072](0)
miR-380-5p(0)	CGCATGTTCTATGGTCAACCAT	22	0	0	0.0462173	0	0	0.0367985	chr12-[110950016-110950037](0)
miR-381(0)	TATACAAGGGCAAGCTCTCTGT	22	0.0396816	0.106222	0.159983	0.00489452	0.118429	0.106716	chr12+[110965080-110965101](0)
miR-382(0)	GAAGTTGTTCGTGGTGGATTCG	22	0.0620024	0.030349	0.0426621	0.112574	0.0215326	0.0478381	chr12+[110971991-110972012](0)
miR-382*(1)	AATCATTCCACGGACAACACTT	22	0	0.0173423	0	0	0	0.00367985	chr12+[110972027-110972047](1)
miR-383(0)	AGCCACAGTCACCTTCTGATCT	22	0	0	0	0	0	0.00367985	chr8+[39315232-39315253](0)
miR-409-3p(0)	GAATGTTGCTCGGTGAACCCCT	22	0.138885	0.0520269	0.0568828	0.117469	0.0349904	0.0331187	chr12+[110981414-110981435](0)
miR-409-5p(0)	AGGTTACCCGAGCAACTTTGCAT	23	0.0272811	0.110557	0.0319966	0.0440507	0	0.025759	chr12+[110981382-110981404](0)
miR-410(0)	AATATAACACAGATGGCCTGT	21	0.0496019	0.188597	0.135097	0	0.18841	0.176633	chr12+[110981974-110981994](0)
mir-410-SL(0)	CGAACTCATCACAGACAACCT	21	0	0	0.00711035	0	0	0	chr12-[110981939-110981959](0)
miR-411(0)	TAGTAGACCGTATAGCGTACG	21	0.0372015	0.195101	0.451507	0.0293671	0.196485	0.360626	chr12+[110948400-110948420](0)
miR-411*(0)	GGTTAGTGGACCGTGTTACATA	22	0	0	0	0	0	0.0478381	chr12-[110948435-110948456](0)/chr3+[6116241-6116264](0)
mir-412-SL(0)	TGGTCGACCAGCTGGAAAGTAAT	23	0	0	0.00355518	0	0	0	chr12+[110981513-110981535](0)
miR-421(0)	ATCAACAGACATTAATTGGGCGC	23	0.0024801	0.0216779	0.0711035	0.0293671	0.0161494	0.025759	chrX-[100768269-100768291](0)
miR-422a(1)	ACTGGACTTAGAGTCAGAAGGC	22	0	0.00650336	0	0	0	0	chr18-[61557491-61557512](1)
miR-423-3p(0)	AGCTCGGTCTGAGGCCCCTCAGT	23	0.0297612	0.0693692	0.00711035	0.0342617	0.0296073	0.0220791	chr11-[76891588-76891610](0)
miR-423-5p(0)	TGAGGGGCAGAGAGCGAGACTTT	23	0.962278	0.169087	0.0888794	0.592237	0.212634	0.0551978	chr11-[76891624-76891646](0)
miR-425(0)	AATGACACGATCACTCCCGTTGA	23	0.153766	0.108389	0.060438	0.112574	0.0592146	0.0735971	chr9+[108471120-108471142](0)
miR-425*(0)	ATCGGGAATGTCGTGTCCGCC	21	0.024801	0.0130067	0.0177759	0	0.0134579	0	chr9+[108471161-108471181](0)
miR-431(0)	CCTGCATGACGGCCTGCAAGACA	23	0.00496019	0.00216779	0.167093	0	0	0	chr12-[110828669-110828691](0)
miR-433(0)	ATCATGATGGGCTCCTCGGTGT	22	0.00744029	0.00867115	0.0142207	0	0.00538315	0.0110396	chr12+[110829991-110830012](0)
miR-433*(0)	TACGGTGAGCCTGTCATTATTC	22	0.0024801	0.00216779	0.00355518	0	0.00269157	0.00367985	chr12+[110829939-110829960](0)
miR-434-3p(0)	TTTGAACCATCACTCGACTCCT	22	0.602664	0.398873	0.287969	0.171308	0.438726	0.320147	chr12+[110832775-110832796](0)
miR-434-5p(0)	TGGTTCAAACCATGAGTCGAGC	22	0	0.0108389	0.0746587	0	0.0215326	0.00367985	chr12-[110832738-110832759](0)
miR-449a(0)	TGGCAGTGTATTGTTAGCTGGT	22	0.181047	0	0.00711035	0.597132	0	0	chr13+[113827757-113827778](0)
miR-450b-3p(1)	TTGGGAACATTTTGCATGCAT	21	0	0	0	0	0.00807472	0	chrX-[50401185-50401205](0)
miR-450b-5p(0)	TTTTGCAGTATGTTCCTGAATA	22	0	0.00433557	0.00355518	0	0.00538315	0.00367985	chrX-[50401221-50401242](0)
miR-452(1)	CTCAGTTTCCTCTGCAAACAGTT	23	0	0	0	0	0	0.00367985	chrX+[69507612-69507634](0)
miR-463(0)	TGATAGACACCATATAAGGTAG	22	0.0173607	0	0	0.117469	0.00269157	0.0183993	chrX-[64052411-64052432](0)
miR-463*(0)	TACCTAATTTGTTGTCCATCAT	22	0	0	0	0.0881014	0	0	chrX-[64052448-64052469](0)
miR-465a-5p(0)	TATTTAGAATGGCACTGATGTGA	23	0.00744029	0	0.00711035	0.0489452	0.0215326	0	chrX-[64092274-64092296](0)
miR-465b-5p(0)	TATTTAGAATGGTGCTGATCTG	22	0.0372015	0	0	0.102785	0.0699809	0.0662374	chrX-[64088986-64089007](0)/chrX-[64082424-64082445](0)
miR-466a-5p(2)	TATGTGTGTGTACATGTACATATG	24	0	0	0.0106655	0	0	0	chr9+[119736261-119736283](2)/chr9+[59887499-59887521](2)/chr9+[60506956-60506979](2)/chr9+[33744215-33744238](2)/chr9+[21385450-21385473](2)/chr9-[22519605-22519628](0)/chr2+[10429555-10429578](0)/chr2-[174237239-174237262](0)/chr7+[78149340-78149363](0)/chr4+[77513268-77513291](0)/chr5+[14249160-14249185](0)
miR-466b-3-3p(1)	CTTATGTGTGCGTGTATGTATT	22	0	0	0.00355518	0	0	0	chr2+[168457021-168457041](2)/chr2-[10425241-10425262](0)
miR-466b-5p(0)	CATGTACATGTACACACACATC	22	0	0	0.0213311	0	0	0.00367985	chr2+[174237242-174237261](2)/chr2+[178770886-178770906](1)/chr2-[10425202-10425223](0)/chr2-[10422750-10422771](0)/chr2-[10420322-10420343](0)/chr2-[10417907-10417928](0)/chr2-[10415439-10415460](0)/chr2-[10410526-10410547](0)/chr2-[10408064-10408085](0)/chr2-[10395856-10395877](0)/chr2-[10394181-10394202](0)/chr7-[73729760-73729781](0)/chr9-[93302162-93302183](0)/chr5+[128524882-128524904](0)
miR-466c-5p(1)	TGATGTGTGTGTGCATGTACATA	23	0	0.00433557	0.0213311	0	0	0	chr2+[10412976-10412998](0)/chr2+[10405606-10405628](0)/chr2+[10403171-10403193](0)/chr9-[13815571-13815594](0)
miR-466d-3p(1)	TATACATACACGCACACATAGA	22	0.00992039	0	0.00711035	0	0.00807472	0.0367985	chr2+[10433644-10433665](0)/chr3+[50925190-50925211](0)/chr5+[119631161-119631184](0)
miR-466d-5p(0)	TGTGTGTGCGTACATGTACATG	22	0	0.0411879	0.00355518	0.0146836	0.00538315	0.00367985	chr2+[10435385-10435406](0)/chr2+[10433604-10433625](0)/chr5+[39250138-39250161](0)/chr14+[9993137-9993160](0)/chr1+[83625592-83625615](0)/chr4+[137851737-137851760](0)
mir-466d-SL/mir-466h-SL(0)	TACGCACGCACACACACACACA	22	0	0.0368524	0.0142207	0.0195781	0.0134579	0.0147194	chr1+[155185144-155185165](0)/chr1+[98734303-98734326](0)/chr1-[126645065-126645086](0)/chr1-[100395814-100395835](0)/chr2+[10436567-10436588](0)/chr2+[10433666-10433687](0)/chr2-[81312265-81312286](0)/chr2-[11958177-11958200](0)/chrX-[84922622-84922643](0)/chr3+[60539718-60539739](0)/chr3-[145675594-145675615](0)/chr4-[99880117-99880138](0)/chr5+[137871133-137871154](0)/chr5+[113457983-113458004…
mir-466d-SL/mir-466h-SL/mir-466f-3-SL(2)	TAACGCACGCACACACACACAC	22	0	0.00216779	0	0	0	0	chr1+[3565741-3565761](1)/chr1+[180597567-180597588](1)/chr1-[104353256-104353278](0)
miR-466e-3p/miR-466c-3p/miR-466b-3-3p/miR-466b-3p/miR-466a-3p(1)	TCTTATGTGTGCGTGTATGTAT	22	0	0	0.0355518	0	0	0.0220791	chr2+[168457021-168457041](2)/chr2-[10429595-10429616](0)/chr2-[10427686-10427707](0)/chr2-[10425242-10425263](0)/chr2-[10422790-10422811](0)/chr2-[10420362-10420383](0)/chr2-[10417947-10417968](0)/chr2-[10415479-10415500](0)/chr2-[10413017-10413038](0)/chr2-[10410566-10410587](0)/chr2-[10408104-10408125](0)/chr2-[10405647-10405668](0)/chr2-[10403212-10403233](0)/chr2-[10400766-10400787](0)/chr2-…
miR-466e-3p/miR-466c-3p/miR-466b-3p/miR-466a-3p(0)	TATACATACACGCACACATAAGA	23	0.0297612	0.0476913	0.0142207	0.00978905	0.037682	0.0478381	chr2+[10429594-10429616](0)/chr2+[10427685-10427707](0)/chr2+[10422789-10422811](0)/chr2+[10420361-10420383](0)/chr2+[10417946-10417968](0)/chr2+[10415478-10415500](0)/chr2+[10413016-10413038](0)/chr2+[10410565-10410587](0)/chr2+[10408103-10408125](0)/chr2+[10405646-10405668](0)/chr2+[10403211-10403233](0)/chr2+[10400765-10400787](0)/chr2+[10398307-10398329](0)/chr2+[10395895-10395917](0)
miR-466e-5p/miR-466b-5p(1)	ATGTACATGTACACACACATCA	22	0	0	0.00711035	0	0	0	chr2+[174237242-174237261](2)/chr2+[178770887-178770906](2)/chr2-[10425201-10425222](0)/chr2-[10422749-10422770](0)/chr2-[10420321-10420342](0)/chr2-[10417906-10417927](0)/chr2-[10415438-10415459](0)/chr2-[10410525-10410546](0)/chr2-[10408063-10408084](0)/chr2-[10400725-10400746](0)/chr2-[10398267-10398288](0)/chr2-[10395855-10395876](0)/chr2-[10394180-10394201](0)/chr9+[116595901-116595924](0)/c…
mir-466e-SL(1)	TGATGTGTGTGTACATGTACATATA	25	0	0.0108389	0	0	0	0	chr2+[10400725-10400748](1)/chr2+[10398267-10398290](1)
mir-466e-SL/mir-466c-SL/mir-466b-3-SL/mir-466b-2-SL/mir-466b-1-SL/mir-466a-SL(1)	TCTTATGTGTGCATGTATGTA	21	0	0	0	0	0	0.00367985	chr2+[26078281-26078300](2)/chr2-[10394216-10394236](0)
mir-466f-2-SL(1)	GAGTGTGTATGTGCGTGTGTAT	22	0.109124	0	0.0106655	0	0.018841	0.0331187	chr10+[128252584-128252603](2)/chr10+[108766061-108766080](2)/chr10+[71832160-71832179](2)/chr10+[60946082-60946101](2)/chr10+[9369197-9369216](2)/chr10+[108156257-108156278](1)/chr10+[98214858-98214879](1)/chr10-[39823293-39823314](0)
miR-466f-3p(2)	ATACACACACACATACACACTC	22	0.287691	0	0.0177759	0.0489452	0.0403736	0.191352	chr2+[10400725-10400748](1)
mir-466f-3-SL(1)	TGCGTGTGTATGTGTGTATGTA	22	0	0	0	0	0	0.00367985	chr1+[137575374-137575395](0)/chr2+[95675607-95675629](0)/chr2-[10388340-10388361](0)/chr4+[45614187-45614208](0)/chr6+[80547207-80547228](0)/chr9+[100015292-100015313](0)/chr16-[72004056-72004077](0)/chr16-[96545748-96545771](0)/chr16-[95919647-95919670](0)/chr13+[46182854-46182876](0)/chr13+[46182594-46182616](0)
mir-466f-3-SL/mir-466f-2-SL/mir-466f-1-SL(0)	ACACATGCACATGCACACACACG	23	0	0	0.0106655	0	0	0	chr1+[188802689-188802710](1)/chr1+[41407523-41407544](1)/chr1+[122650624-122650646](1)/chr1+[101047344-101047366](1)/chr1+[16493918-16493940](1)/chr1+[123946366-123946389](1)/chr1+[85313494-85313517](1)/chr1+[75744602-75744625](1)/chr1+[53701445-53701468](1)/chr1+[41137616-41137639](1)/chr1+[26546356-26546379](1)/chr1-[124171289-124171311](0)/chr1-[59390199-59390223](0)/chr2-[10393592-10393614](…
mir-466f-3-SL/mir-466f-2-SL/mir-466f-1-SL/mir-297a-5-SL/mir-297a-4-SL/mir-297a-3-SL(0)	TGTGTGCATGTGCATGTGTGTATA	24	0	0.0130067	0.00355518	0	0	0.0147194	chr15+[37648320-37648343](0)/chr15+[77901512-77901537](0)/chr2+[10438709-10438732](0)/chr2+[10437462-10437485](0)/chr2+[10435084-10435107](0)/chr2+[10434441-10434464](0)/chr2+[10393896-10393919](0)/chr2+[10393596-10393619](0)/chr2+[10390318-10390341](0)/chr2+[10388880-10388903](0)/chr2+[10388587-10388610](0)/chr2+[10388304-10388327](0)/chr2+[161805182-161805206](0)/chr5+[53173132-53173155](0)/chr…
miR-466f-5p(1)	ACGTGTGTGTGCATGTGCATGT	22	0.0396816	0.0151745	0.0106655	0	0.00807472	0.00735971	chr2+[10393591-10393612](0)/chr2+[10390313-10390334](0)/chr2+[10388582-10388603](0)/chr9+[41108437-41108458](0)/chr13+[71245986-71246007](0)/chr7+[128352192-128352215](0)/chr7-[73355521-73355544](0)/chr16-[21399247-21399270](0)
miR-466g(1)	AGTGTGTGCATGTGTCTGTAT	21	0	0	0	0	0	0.0147194	chr1+[128645340-128645360](0)
miR-466h(0)	TGTGTGCATGTGCTTGTGTGTA	22	0	0	0	0	0.00807472	0.0404784	chr2+[10436528-10436549](0)/chr2+[172626828-172626851](0)/chr2+[167042739-167042762](0)/chr2+[28262995-28263018](0)/chr2-[119235959-119235982](0)/chr3+[131902560-131902583](0)/chr3+[61500340-61500363](0)/chr3-[152787213-152787234](0)/chr3-[120047128-120047149](0)/chr5+[134555449-134555470](0)/chr5+[37171361-37171383](0)/chr5+[37170785-37170807](0)/chr5+[140890836-140890859](0)/chr5+[113256076-113…
mir-466h-SL(0)	TGTGTGCATGTGCTTGTGTGTATGT	25	0	0.0108389	0.00711035	0	0	0	chr5+[134555449-134555473](0)/chr3-[152787210-152787234](0)/chr3-[120047125-120047149](0)/chr3-[151955464-151955490](0)/chr2+[10436528-10436552](0)/chr2+[28262995-28263021](0)/chr2-[119235956-119235982](0)/chr2-[104373742-104373769](0)/chr8+[123006927-123006953](0)/chr10-[68543970-68543996](0)/chr7+[145042135-145042161](0)/chr7-[83963337-83963363](0)/chr16+[93727120-93727146](0)/chr16-[89410469-8…
mir-466h-SL(0)	TACGCACGCACACACACACACAA	23	0.00744029	0	0	0	0	0	chr2+[10436567-10436589](0)/chr4-[99880116-99880138](0)
mir-466h-SL(1)	TACGCACGCACACACACACACAAAA	25	0	0	0	0	0.00269157	0	chr2+[10436567-10436590](1)/chr5+[138044927-138044952](1)/chr6+[100351021-100351045](1)/chr10+[34827546-34827571](1)/chr14+[55671673-55671698](1)/chr15-[83314371-83314396](1)/chrX+[159036041-159036066](1)/chr18+[62178792-62178817](1)
mir-466h-SL(1)	TGTGTGCATGTGCTTGTGTGTATGA	25	0	0	0	0	0	0.00735971	chr2+[10436528-10436551](1)/chr2+[76766761-76766785](1)/chr2+[152193543-152193568](1)/chr2+[28262995-28263020](1)/chr2-[7683613-7683637](1)/chr2-[119235957-119235982](1)/chr5+[134555449-134555472](1)/chr5+[43762333-43762357](1)/chr5-[133868994-133869018](1)/chr3+[150827785-150827809](1)/chr3+[85271402-85271427](1)/chr3-[152787211-152787234](1)/chr3-[120047126-120047149](1)/chr3-[151955465-1519554…
mir-466-SL(2)	CATATATACACACACACATAT	21	0	0	0	0.00489452	0	0	chr1+[182320048-182320068](0)/chr1+[139549109-139549129](0)/chr1+[74238100-74238120](0)/chr1+[59745892-59745912](0)/chr1-[190833674-190833694](0)/chr1-[189908798-189908818](0)/chr1-[155567327-155567347](0)/chr1-[126937452-126937472](0)/chr1-[91624364-91624384](0)/chr1-[88435508-88435528](0)/chr1-[87726541-87726561](0)/chr1-[77349219-77349239](0)/chr1-[71519796-71519816](0)/chr1-[59443133-59443153…
miR-467a(0)	TAAGTGCCTGCATGTATATGCG	22	0.476179	0.916974	0.152873	0.102785	0.371437	0.147194	chr2+[10424914-10424935](0)/chr2+[10422463-10422484](0)/chr2+[10420034-10420055](0)/chr2+[10417621-10417642](0)/chr2+[10415151-10415172](0)/chr2+[10412689-10412710](0)/chr2+[10410240-10410261](0)/chr2+[10407776-10407797](0)/chr2+[10405319-10405340](0)/chr2+[10402884-10402905](0)/chr2+[10400439-10400460](0)/chr2+[10397982-10398003](0)
miR-467a/miR-467b(1)	TAAGTGCCTGCATGTATATGC	21	0.128965	0.383698	0.0995449	0.0293671	0.199176	0.132475	chr2+[10424914-10424934](0)/chr2+[10422463-10422483](0)/chr2+[10420034-10420054](0)/chr2+[10417621-10417641](0)/chr2+[10415151-10415171](0)/chr2+[10412689-10412709](0)/chr2+[10410240-10410260](0)/chr2+[10407776-10407796](0)/chr2+[10405319-10405339](0)/chr2+[10402884-10402904](0)/chr2+[10400439-10400459](0)/chr2+[10397982-10398002](0)
miR-467b/miR-467a(1)	GTAAGTGCCTGCATGTATATGC	22	0.0173607	0.0368524	0.0177759	0.00978905	0.0107663	0.025759	chr2+[10424913-10424934](0)/chr2+[10422462-10422483](0)/chr2+[10420033-10420054](0)/chr2+[10417620-10417641](0)/chr2+[10415150-10415171](0)/chr2+[10412688-10412709](0)/chr2+[10410239-10410260](0)/chr2+[10407775-10407796](0)/chr2+[10405318-10405339](0)/chr2+[10402883-10402904](0)/chr2+[10400438-10400459](0)/chr2+[10397981-10398002](0)
miR-467c(0)	TAAGTGCGTGCATGTATATGTG	22	0.0620024	0.164752	0.0995449	0	0.0403736	0.0588776	chr2+[10395568-10395589](0)
miR-467d(0)	TAAGTGCGCGCATGTATATGCG	22	0.667146	0.639497	0.170648	0.0538398	0.263774	0.172953	chr2+[10429267-10429288](0)
miR-467d*/miR-467a*(0)	ATATACATACACACACCTACAC	22	0.0396816	0.0650336	0.0426621	0	0.018841	0.0404784	chr2+[10429303-10429324](0)/chr2+[10424950-10424971](0)/chr2+[10422499-10422520](0)/chr2+[10420070-10420091](0)/chr2+[10417657-10417678](0)/chr2+[10415187-10415208](0)/chr2+[10412725-10412746](0)/chr2+[10410276-10410297](0)/chr2+[10407812-10407833](0)/chr2+[10405355-10405376](0)/chr2+[10400475-10400496](0)/chr2+[10398018-10398039](0)/chr2-[169412981-169413003](0)/chr11-[117481624-117481646](0)/ch…
miR-467e(0)	ATAAGTGTGAGCATGTATATGT	22	0.106644	0.212443	0.373294	0.0342617	0.0780556	0.132475	chr2+[10427358-10427379](0)/chr11+[118175881-118175904](0)
miR-467e*(1)	TATAGGTGTGTGTATGTATATG	22	0	0	0.00355518	0	0	0.00735971	chr2+[169171168-169171188](2)/chr2+[158704690-158704710](2)/chr2+[130544704-130544724](2)/chr2+[122066000-122066020](2)/chr2+[93199457-93199477](2)/chr2+[89128684-89128704](2)/chr2+[74649694-74649714](2)/chr2+[61720672-61720692](2)/chr2+[57857838-57857858](2)/chr2+[48299021-48299041](2)/chr2+[47204907-47204926](2)/chr2+[13709709-13709729](2)/chr2-[10427394-10427415](0)/chr2-[10395603-10395624](0)…
miR-470(0)	TTCTTGGACTGGCACTGGTGAGT	23	0.0173607	0.0173423	0	0.234937	0.104971	0.0551978	chrX-[64067170-64067192](0)
miR-471(0)	TACGTAGTATAGTGCTTTTCAC	22	0.0124005	0.00650336	0.00355518	0.0489452	0.0269157	0.0588776	chrX-[64045809-64045830](0)
mir-471-SL(0)	TGAAAGGTGCCATACTATGTAT	22	0.0124005	0	0	0.00978905	0.00807472	0.00735971	chrX-[64045774-64045795](0)
miR-484(0)	ATCGGGAGGGGACTGAGCCTGA	22	0	0	0.0355518	0	0	0.0441582	chr16-[14159723-14159744](0)
miR-485(0)	AGAGGCTGGCCGTGATGAATTC	22	0.448898	0.190765	0.195535	0.699917	0.196485	0.183993	chr12+[110973120-110973141](0)
miR-485*(0)	GAGAGGAGAGCCGTGTATGACT	22	0	0	0.00711035	0	0	0	chr12-[110973156-110973177](0)
miR-486(1)	ACTCGGGGCAGCTCAGTACAGGA	23	0	0	0	0	0	0.00367985	chr8+[24253099-24253120](1)/chr8-[24253059-24253080](1)/chr17+[15234858-15234880](1)
miR-487b(0)	AATCGTACAGGGTCATCCACT	21	0	0	0	0	0.0134579	0	chr12+[110965592-110965612](0)
miR-488(0)	GACCAAGAAACAGCCTTTCAA	21	0	0	0.00355518	0	0	0.00367985	chr1-[160435820-160435840](0)
miR-489(0)	AATGACACCACATATATGGCAGC	23	0	0	0.0177759	0	0	0	chr6-[3671922-3671944](0)
miR-494(0)	GAGGTTTCCCGTGTATGTTTCA	22	0	0	0.0355518	0	0	0	chr12-[110953577-110953598](0)
miR-495(0)	AAACAAACATGGTGCACTTCTT	22	0.0223209	0.0433557	0.0177759	0.0440507	0.0511399	0.0220791	chr12+[110957005-110957026](0)
miR-496(0)	GAGATTGGCCATGTAATACTCA	22	0	0.0108389	0.00711035	0	0.00807472	0.0183993	chr12-[110977375-110977396](0)
miR-497(0)	CAGCAGCACACTGTGGTTTGT	21	0.0124005	0.0780403	0.0142207	0.0195781	0.0403736	0.0551978	chr11+[70048232-70048252](0)
miR-499(0)	TAAACATCACTGCAAGTCTTAA	22	0	0	0.00711035	0	0	0	chr2-[155448629-155448650](0)
miR-499-3p(0)	AGCACAGACTTGCTGTGATGTT	22	0	0	0.00355518	0	0	0	chr2-[155448666-155448687](0)
miR-500(0)	TGAACCCTTGCCCAGGTGCATT	22	0	0	0.0284414	0	0	0	chrX+[6814821-6814842](0)
miR-501-3p(1)	AATGCACCCGGGCAAGGATTTGG	23	0.0223209	0.00867115	0.0213311	0.00489452	0	0.025759	chrX-[6818395-6818417](0)
miR-501-5p(1)	AATCCTTTGTCCCTGGGTGAAAT	23	0	0.00867115	0	0	0	0.00367985	chrX-[6818433-6818454](1)
miR-502-3p(0)	AATGCACCTGGGCAAGGATTCA	22	0	0	0.00711035	0	0	0	chrX-[6814821-6814842](1)
miR-503(0)	TAGCAGCGGGAACAGTACTGCAG	23	0.0124005	0.0476913	0.0497725	0.0146836	0.336447	0.386385	chrX-[50407204-50407226](0)
miR-505(1)	CGTCAACACTTGCTGGTTTTCTC	23	0.0024801	0	0	0	0	0	chrX-[57647590-57647612](0)
miR-532-3p(1)	CCTCCCACACCCAAGGCTTGC	21	0.0124005	0	0	0	0	0	chrX-[6825546-6825566](0)
miR-532-5p(0)	CATGCCTTGAGTGTAGGACCGT	22	0.0124005	0.0173423	0.00355518	0.00978905	0	0.00367985	chrX-[6825582-6825603](0)
miR-539(1)	AACACACCAAGGATAATTTCTCC	23	0	0	0.00355518	0	0	0.00367985	chr12-[110966346-110966368](0)
miR-540-3p(2)	AGGTCAGAGGTCGATCCTGGGA	22	0	0	0.131542	0	0	0.0809568	chr12+[110824332-110824352](1)
miR-540-5p(0)	CAAGGGTCACCCTCTGACTCTGT	23	0	0.0281812	0.0248862	0	0.037682	0.0183993	chr12+[110824295-110824317](0)
miR-541(0)	AAGGGATTCTGATGTTGGTCACACT	25	0.329853	0.22545	0.50128	0.185992	0.627136	0.430543	chr12+[110980632-110980656](0)
miR-542-3p(0)	TTTCAGTTATCAATCTGTCACA	22	0	0	0.00355518	0	0.018841	0.0147194	chrX+[50402592-50402613](0)
miR-543(1)	AGTTGCCCGCGTGTTTTTCGCT	22	0	0	0.00355518	0	0.00269157	0	chr12+[110955480-110955501](0)
miR-544(1)	AGCTTGCTAAAAAATGCAGAAT	22	0	0	0.00711035	0	0	0	chr12-[110967581-110967601](1)
miR-574-3p(0)	CACGCTCATGCACACACCCACA	22	0.0396816	0.0281812	0.0213311	0.00978905	0	0.00367985	chr5+[65361603-65361624](0)
miR-574-5p(1)	TGAGTGTGTGTGTGTGAGTGTGTG	24	0	0	0.0177759	0	0	0	chr5+[65361566-65361588](0)
miR-582-5p(0)	TACAGTTGTTCAACCAGTTACT	22	0.0173607	0.0173423	0.00711035	0	0.00269157	0.025759	chr13+[110114948-110114969](0)
miR-652(0)	AATGGCGCCACTAGGGTTGTG	21	0.0446417	0.0216779	0.0319966	0.0587343	0.0269157	0.0478381	chrX+[139173603-139173623](0)
mir-652-SL(1)	CAACCCTAGGAGGGGGTGCCATA	23	0	0	0	0	0	0.00367985	chrX+[139173563-139173584](1)
mir-653-SL(0)	GGTTCAGTAGAGATTGTTTCAA	22	0	0	0.00711035	0	0	0	chr6+[3671351-3671372](0)/chr15-[102295288-102295310](0)
mir-665-SL(0)	ACCAGGAGGCTGAGGTCCCTTAC	23	0.101684	0.485584	0.209755	0.146836	0.285307	0.408464	chr12+[110824578-110824600](0)
miR-666-3p(1)	GAGCAGGCGATCACGCTGCAGCC	23	0	0	0.00355518	0	0	0.00735971	chr12-[110955350-110955372](0)
miR-666-5p(1)	AGCGGGCACAGCTGTGAGAGC	21	0.0124005	0.00433557	0.0213311	0.0146836	0.018841	0.00367985	chr12+[110955313-110955333](0)
miR-667(0)	TGACACCTGCCACCCAGCCCAAG	23	0.00992039	0.0151745	0.0248862	0.0195781	0.0134579	0.0294388	chr12+[110958271-110958293](0)
mir-667-SL(0)	CGGTGCTGGTGGAGCAGTGAGCACG	25	0	0.00433557	0	0	0.00269157	0	chr12+[110958230-110958254](0)
miR-669a(0)	AGTTGTGTGTGCATGTTCATGT	22	0.374495	0.36202	0.131542	0.0489452	0.10228	0.114075	chr2+[10433849-10433870](0)/chr2+[10431812-10431833](0)/chr2+[10425433-10425454](0)/chr2+[10422981-10423002](0)/chr2+[10420553-10420574](0)/chr2+[10418138-10418159](0)/chr2+[10415670-10415691](0)/chr2+[10413208-10413229](0)/chr2+[10410757-10410778](0)/chr2+[10408295-10408316](0)/chr2+[10405838-10405859](0)/chr2+[10403403-10403424](0)/chr2+[10400957-10400978](0)/chr2+[10398499-10398520](0)/chr2+[1…
mir-669a-2-SL/mir-669a-1-SL(0)	ACATAACATACACACACACGTA	22	0.0868034	0.138738	0.0711035	0.0293671	0.13727	0.106716	chr2+[10435982-10436003](0)/chr2+[10433885-10433906](0)/chr2+[10431848-10431869](0)/chr2+[10425469-10425490](0)/chr2+[10423017-10423038](0)/chr2+[10420589-10420610](0)/chr2+[10415706-10415727](0)/chr2+[10413244-10413265](0)/chr2+[10408331-10408352](0)/chr2+[10405874-10405895](0)/chr2+[10403439-10403460](0)/chr2+[10400993-10401014](0)/chr2+[10398535-10398556](0)/chr2+[90610664-90610686](0)/chr2+[1…
mir-669a-3-SL(0)	ACATGTGTGTGTATGTTATGTA	22	0	0	0.0177759	0	0	0	chr2+[75271566-75271585](2)/chr2+[75271469-75271488](2)/chr2+[75271346-75271365](2)/chr2+[70754938-70754960](0)/chr2-[10396122-10396143](0)/chr11+[65309934-65309956](0)/chr11-[112201972-112201994](0)/chr1+[153402122-153402144](0)/chr1-[152764558-152764580](0)/chr1-[65067850-65067872](0)/chrX-[65694721-65694743](0)/chr3+[112566871-112566893](0)/chr8+[71476116-71476138](0)/chr8-[100739566-100739588…
mir-669a-3-SL/mir-669a-2-SL/mir-669a-1-SL(1)	AGTTGCGTGTGCATGTTCATGTCT	24	0.0297612	0	0.00355518	0	0	0.0147194	chr2+[10433849-10433872](1)/chr2+[10431812-10431835](1)/chr2+[10425433-10425456](1)/chr2+[10422981-10423004](1)/chr2+[10420553-10420576](1)/chr2+[10418138-10418161](1)/chr2+[10415670-10415693](1)/chr2+[10413208-10413231](1)/chr2+[10410757-10410780](1)/chr2+[10408295-10408318](1)/chr2+[10405838-10405861](1)/chr2+[10403403-10403426](1)/chr2+[10400957-10400980](1)/chr2+[10398499-10398522](1)/chr2+[1…
miR-669b(0)	AGTTTTGTGTGCATGTGCATGT	22	1.62198	0.255799	0.138652	0.161519	0.0699809	0.114075	chr2+[10435079-10435100](0)/chr2+[10434436-10434457](0)/chr2+[10389441-10389462](0)/chr17-[88141806-88141828](0)
miR-669c(0)	ATAGTTGTGTGTGGATGTGTGT	22	0.141366	0.0541947	0.0533276	0.00978905	0.0322989	0.0699172	chr2+[10430946-10430967](0)
miR-670(1)	GTTCACCACATACACTCAGGGAT	23	0	0	0.00711035	0	0	0.00367985	chr2+[94101514-94101536](0)
miR-671-5p(2)	AGGAAGCCCTGGAGGGGCTGG	21	0	0	0	0	0.00269157	0	chr5+[24097950-24097970](0)
miR-672(0)	TGAGGTTGGTGTACTGTGTGTGA	23	0.225689	0.368524	0.455063	0.195781	0.422577	1.0598	chrX-[101311567-101311589](0)
miR-673-3p(0)	GGTGCACAGAACTCAGCCCCGGA	23	0	0	0.00355518	0	0	0.00367985	chr12-[110810254-110810276](0)
miR-673-5p(0)	CTCCAAGGACCAGAGCTGTGAG	22	0	0.00216779	0.0248862	0	0.00269157	0.0367985	chr12-[110810214-110810235](0)
miR-674(0)	GCACTGAGATGGGAGTGGTGTA	22	0.0620024	0.0390202	0.0213311	0	0.0215326	0.00367985	chr2+[117010887-117010908](0)
miR-674*(2)	GTTCTGAGATGGGAGCTGTG	20	0	0	0.0106655	0	0	0	chr2+[10729372-10729390](1)/chr2-[117010922-117010941](0)
miR-676(0)	CCGTCCTGAGGTTGTTGAGCT	21	0.0620024	0.0238457	0.0142207	0.127258	0.0780556	0.0441582	chrX+[97576490-97576510](0)
miR-676*(0)	GCAAGTCCTAAGGTTGTAGAGT	22	0	0	0	0	0	0.00735971	chrX-[97576453-97576474](0)
mir-677-SL(0)	CTTCAGTGATGATTAGCTTCTGACT	25	0	0.0108389	0	0	0	0	chr10+[127522346-127522370](0)
miR-679(0)	ACCAAGAGTCACCTCACAGTCC	22	0.0024801	0	0.0319966	0	0.0215326	0.0404784	chr12-[110953797-110953818](0)
mir-689-1-SL(0)	CGGGACCGGGTCCGGTGCGG	20	0	0.0173423	0.0213311	0	0.0349904	0.0441582	chr1+[195458912-195458931](1)/chr1-[169270532-169270552](0)/chr4+[138894222-138894242](0)/chr9-[56071555-56071575](0)/chr13-[9833748-9833768](0)/chr16+[11144221-11144241](0)
mir-689-2-SL(0)	CGCGTCGTCCCCGCGGCGGCGC	22	0	0.0346846	0	0	0.0430652	0	chr9-[105721694-105721715](0)/chr16+[11144177-11144198](0)
miR-7(0)	TGGAAGACTAGTGATTTTGTTG	22	0.0644825	0.468242	0.145762	0.0342617	0.438726	0.356946	chr7+[86033181-86033202](0)/chr13-[58494203-58494224](0)
miR-700(0)	CACGCGGGAACCGAGTCCACC	21	0.024801	0.00433557	0.0106655	0	0	0.0147194	chr4-[134972476-134972496](0)
mir-700-SL(0)	GCAAGCACAGGAAGGAGCCTTA	22	0.00496019	0	0.0319966	0	0	0.00367985	chr4+[134972516-134972537](0)
miR-708(0)	AAGGAGCTTACAATCTAGCTGGG	23	0.312492	0.570128	0.50128	0.469874	1.11969	1.13339	chr7+[103397960-103397982](0)
miR-708*(0)	CAACTAGACTGTGAGCTTCTAG	22	0.00744029	0.030349	0.0284414	0.0293671	0.0861303	0.0220791	chr7+[103398006-103398027](0)
mir-715	TTTCCTCCCTCCTGAGGGCCGCC	23	0	0.00650336	0	0	0	0	chr17+[39981124-39981147](0)
mir-715-SL(0)	GAGGGCCGCCGTGCGGGACGGGG	23	0	0.00433557	0	0	0	0	chr17+[39981138-39981160](0)
miR-741(0)	TGAGAGATGCCATTCTATGTAGA	23	0.0496019	0.00650336	0.00355518	0.171308	0.0915135	0.0515179	chrX-[64049984-64050006](0)
miR-743a(0)	TCTACTCAGCTTGGTGTCTTTC	22	0	0	0	0	0	0.0220791	chrX+[64029935-64029956](0)
miR-743b-3p(0)	TCTATTCAGCATGATGTCTTTC	22	0	0	0	0	0	0.00367985	chrX+[64030441-64030462](0)
miR-744(0)	TGCGGGGCTAGGGCTAACAGCA	22	0.0421617	0.0433557	0.0248862	0	0.0457567	0.0331187	chr11-[65548301-65548322](0)
miR-744*(1)	CTGTTGCCACTAACCTCAACC	21	0.00992039	0.0130067	0.00711035	0.00489452	0.00807472	0	chr11-[65548245-65548265](0)
miR-758(1)	TTTGTGACCTGGTCCACTAACCC	23	0	0	0.0817691	0	0.0430652	0.0809568	chr12+[110951068-110951090](0)
miR-770-3p(0)	CGTGGGCCTGACGTGGAGCTGG	22	0.104164	0.030349	0.0533276	0.230043	0.0403736	0.025759	chr12+[110801954-110801975](0)
miR-7a(0)	TGGAAGACTAGTGATTTTGTTGT	23	0.0917636	0.461739	0.159983	0.0293671	0.296073	0.478381	chr7+[86033181-86033203](0)/chr13-[58494202-58494224](0)
miR-7a*(1)	CAACAAATCACAGTCTGCCAT	21	0	0	0	0	0.00269157	0	chr13-[58494162-58494182](0)
miR-805(0)	CCCTATGTCCTGATCAATTC	20	0	0	0.0355518	0	0	0.0183993	chrM+[16169-16188](0)
miR846(0)	TTGAATTGAAGTGCTTGAATT	21	0	0	0	0.00489452	0	0	chr3+[99717369-99717387](2)
miR-871(0)	TATTCAGATTAGTGCCAGTCATG	23	0	0	0	0.0440507	0.0134579	0.0110396	chrX-[64063647-64063669](0)
mir-871-SL(0)	ATTATCCAGAATGGTGCCAGTCA	23	0.0024801	0	0	0.0587343	0	0.00367985	chrX+[64063613-64063635](0)
miR-872(0)	AAGGTTACTTGTTAGTTCAGG	21	0.128965	0.112725	0.2062	0.141941	0.166878	0.224471	chr4+[94331858-94331878](0)
miR-872*(0)	AGGAGGCTACTGCAATAGTTCA	22	0	0	0	0	0.00269157	0.00735971	chr4-[94331897-94331918](0)
miR-874(0)	CTGCCCTGGCCCGAGGGACCGA	22	0.00744029	0	0	0	0	0	chr13-[58124496-58124517](0)
miR-877*(2)	TGTCCTCTTCTCCCTCCTCCCGA	23	0	0.00867115	0	0	0	0	chr17-[36097677-36097697](2)
mir-877-SL(0)	GTAGAGGAGATGGCGCAGGGGACAC	25	0	0	0	0	0.00269157	0	chr17-[36097735-36097759](0)
miR-878-3p(1)	CATGACACCACACTGGGTAGA	21	0	0	0	0.0489452	0	0	chrX-[64054693-64054713](0)
miR-878-5p(1)	TATCTAGTTGGATGTCAAGAC	21	0	0	0	0	0.00269157	0	chrX-[64054730-64054750](0)
miR-879(0)	GGCTTAGAGCTATAAGCCTCT	21	0	0	0	0	0	0.00367985	chr5-[9375714-9375734](0)
miR-879*(1)	CTTATGGCTTCAAGCTTTCGG	21	0.0024801	0.00216779	0	0	0	0	chr5+[9375749-9375769](0)
miR-880(0)	TCTACTCAGAGAGGATGGAGTA	22	0	0	0	0	0	0.025759	chrX+[64053715-64053736](0)
miR-881(0)	AACTGTGTCTTTTCTGAATAGA	22	0.0148806	0.00650336	0	0.112574	0.0107663	0.0110396	chrX-[64055129-64055150](0)
mir-881-SL(0)	GTGACTGTTATCTCTCTGAATA	22	0	0	0	0	0	0.00367985	chrX+[64055165-64055186](0)
miR-883a-5p(0)	GTAACTGCTACTTCTCTCAGCA	22	0	0	0	0	0	0.0220791	chrX+[64033978-64033999](0)
miR-883b-3p(1)	TAACTGCAACATCTCTCAGTATT	23	0	0	0	0	0.00269157	0.00367985	chrX-[64043074-64043096](0)
miR-9(0)	TCTTTGGTTATCTAGCTGTATGA	23	0.0148806	0.0953826	0.280859	0.0244726	0.0995882	0.209752	chr3+[88019535-88019557](0)/chr7+[86650165-86650187](0)/chr13+[83878426-83878448](0)
miR-9*(0)	ATAAAGCTAGATAACCGAAAGT	22	0.0024801	0.0195101	0.0106655	0	0	0.0147194	chr3+[88019574-88019595](0)/chr7+[86650204-86650225](0)/chr13+[83878463-83878484](0)
miR-92a(0)	TATTGCACTTGTCCCGGCCTGT	22	0.399296	1.5564	2.5313	0.127258	0.9959	1.81785	chr14+[115443698-115443719](0)
miR-92a*(1)	AGGTGGGGATTGGTGGCATTACT	23	0	0.00216779	0.00355518	0	0	0.00367985	chrX-[50095030-50095051](1)
mir-92a-1	TATTGCACTTGTCCCCGGCCTGT	23	0.0024801	0.00650336	0.00355518	0	0	0.0183993	chr14+[115443698-115443719](1)
mir-92a-1-SL(0)	AGGTTGGGATTTGTCGCAATGC	22	0.0297612	0.0368524	0.0355518	0	0.037682	0	chr14+[115443659-115443680](0)
miR-92b(0)	TATTGCACTCGTCCCGGCCTCC	22	0	0.0368524	0.0853242	0	0.00807472	0.0846366	chr3-[89031048-89031069](0)
miR-93(0)	CAAAGTGCTGTTCGTGCAGGTAG	23	1.19045	0.030349	1.89846	0.283882	3.01456	2.89236	chr5-[138606802-138606824](0)
miR-93*(0)	ACTGCTGAGCTAGCACTTCCCG	22	0.0124005	0.0108389	0.00711035	0	0.00807472	0	chr5-[138606764-138606785](0)
miR-935(1)	CAGTTACCGCTTCCGCTACCGC	22	0.00992039	0.00216779	0.0106655	0	0.00269157	0.00367985	-
miR-96(0)	TTTGGCACTAGCACATTTTTGCT	23	0.183527	0.676349	0.444397	0.185992	0.834388	0.677093	chr6-[30119506-30119528](0)
miR-96*(2)	CAATCATGTGTAGTGCCAATAT	22	0	0	0	0	0.00538315	0	chr6-[30119465-30119486](0)
miR-98(0)	TGAGGTAGTAAGTTGTATTGTT	22	0	0	0	0	0.00269157	0.00735971	chrX+[148347772-148347793](0)
miR-99a(0)	AACCCGTAGATCCGATCTTGT	21	0	0	0	0.0440507	0	0	chr16+[77599185-77599205](0)
miR-99b(0)	CACCCGTAGAACCGACCTTGCG	22	0.0694427	0.114893	0.117321	0.0587343	0.0726725	0.143514	chr17+[17967158-17967179](0)
miR-99b*(1)	CAAGCTCGTGTCTGTGGGTCC	21	0	0	0.0106655	0	0.00269157	0.00735971	chr17+[17967196-17967216](0)

## Sheet: Feuil2
New miR star
Accession_name	Sequence	Length	%-ES XY D0	%_ES XY D2	%_ES XY D5	%_ES XX D0	%_ES XX D2	%_ES XX D5	Genome_localization
miR-106a(0)	CAAAGTGCTAACAGTGCAGGTAG	23	0.198408	1.22046	1.9198	0.0342617	0.430652	0.975161	chrX-[50095718-50095740](0)
mir-106a-SL(0)	ACTGCAGTGCCAGCACTTCTTAC	23	0	0	0.0746587	0	0.0107663	0	chrX-[50095682-50095704](0)
Precursor
AUGUCAAAGUGCUAACAGUGCAGGUAGCUUUUUGAGUUCUACUGCAGUGCCAGCACUUCUUACAU
miR-128-1(2)	TTAAAGAGACCGGTTCACTGTGA	23	0	0	0.00355518	0	0	0.00367985	chr1-[130098981-130099001](2)
mir-128-1-SL(0)	CGGGGCCGTAGCACTGTCTGAGA	23	0	0	0	0	0	0.00735971	chr1+[130098946-130098968](0)
Precursor
GUUGGAUUCGGGGCCGUAGCACUGUCUGAGAGGUUUACAUUUCUCACAGUGAACCGGUCUCUUUUUCAGC
miR-130a(0)	CAGTGCAATGTTAAAAGGGC	20	0.272811	1.56948	1.27986	0.122363	1.19237	1.18123	chr2-[84581275-84581294](0)
mir-130a-SL(0)	GCTCTTTTCACATTGTGCTAC	21	0.0024801	0	0.0142207	0	0.00269157	0.0147194	chr2-[84581313-84581333](0)
Precursor
GAGCUCUUUUCACAUUGUGCUACUGUCUAACGUGUACCGAGCAGUGCAAUGUUAAAAGGGCAUC
miR-18b(1)	TAAGGTGCATCTAGTGCTGTTA	22	0	0	0.00355518	0	0.0215326	0	chrX-[50095559-50095580](0)
mir-18b-SL(0)	GCGAGAAGGGGCATTTAGGGCA	22	0	0	0.142207	0	0	0	chrX+[50095516-50095537](0)
Precursor
UCUCUUGUGUUAAGGUGCAUCUAGUGCUGUUAGUGAAGCAGCUUACAAUCUACUGCCCUAAAUGCCCCUUCUCGCACAGGCUA
miR-190(0)	TGATATGTTTGATATATTAGGT	22	0	0.0108389	0.0213311	0	0.00269157	0.025759	chr9-[67084507-67084528](0)
mir-190-SL(0)	AGGAATATGCTTGATATATAGT	22	0	0	0	0	0	0.00735971	chr9+[67084471-67084492](0)
Precursor
CUGUGUGAUAUGUUUGAUAUAUUAGGUUGUUAUUUAAUCCAACUAUAUAUCAAGCAUAUUCCUACAG
miR-350(0)	GAAAGTGTATGGGCTTTGTGAA	22	0	0	0.0142207	0	0	0	chr1+[178702473-178702494](0)
mir-350-SL(0)	AAGTGCATGCGCTTTGGGACA	21	0	0	0	0	0	0.00367985	chr1-[178702510-178702530](0)
Precursor
AGAUGCCUUGCUCCUACAAGAGUAAAGUGCAUGCGCUUUGGGACAGUGAGGAAAAUAAUGUUCACAAAGCCCAUACACUUUCACCCUUUAGGAGAGUUG
miR-351(1)	TCCCTGAGGAGCCCTTTGAGCCTGT	25	0	0.0108389	0.0213311	0.249621	0.00538315	0.0809568	chrX-[50406492-50406515](1)
mir-351-SL(0)	GGTCAAGAGGCGCCTGGGAAC	21	0	0	0	0	0.0457567	0	chrX-[50406453-50406473](0)
Precursor
CAUGGCACCUCCGUUUCCCUGAGGAGCCCUUUGAGCCUGGAGUGAAAAAAAAAAACAGGUCAAGAGGCGCCUGGGAACUGGAGAAGAGUGUUAAACUUC
miR-361(0)	TTATCAGAATCTCCAGGGGTAC	22	0	0.00867115	0.0177759	0.00978905	0.0484483	0.0441582	chrX-[110188476-110188497](0)
mir-361-SL(0)	CCCCCAGGTGTGATTCTGATTTGTT	25	0	0	0	0	0	0.00367985	chrX-[110188435-110188459](0)
Precursor
GAAGCUUAUCAGAAUCUCCAGGGGUACUUAGUAUUUGAAAAGUCCCCCAGGUGUGAUUCUGAUUUGUUUC
miR-410(0)	AATATAACACAGATGGCCTGT	21	0.0496019	0.188597	0.135097	0	0.18841	0.176633	chr12+[110981974-110981994](0)
mir-410-SL(0)	CGAACTCATCACAGACAACCT	21	0	0	0.00711035	0	0	0	chr12-[110981939-110981959](0)
Precursor
GGGUACUUGAGGAGAGGUUGUCUGUGAUGAGUUCGCUUUAUUAAUGACGAAUAUAACACAGAUGGCCUGUUUUCAAUACCA
>mmu-miR-412 MIMAT0001094
UUCACCUGGUCCACUAGCCG
mir-412-SL(0)	TGGTCGACCAGCTGGAAAGTAAT	23	0	0	0.00355518	0	0	0	chr12+[110981513-110981535](0)
Precursor
GGGUAUGGGACGGAUGGUCGACCAGCUGGAAAGUAAUUGUUUCUAAUGUACUUCACCUGGUCCACUAGCCGUCGGUGCCC
miR-471(0)	TACGTAGTATAGTGCTTTTCAC	22	0.0124005	0.00650336	0.00355518	0.0489452	0.0269157	0.0588776	chrX-[64045809-64045830](0)
mir-471-SL(0)	TGAAAGGTGCCATACTATGTAT	22	0.0124005	0	0	0.00978905	0.00807472	0.00735971	chrX-[64045774-64045795](0)
Precursor
GUGCUUUACGUAGUAUAGUGCUUUUCACAUUAAACAAAAAGUGAAAGGUGCCAUACUAUGUAUAGGA
miR-652(0)	AATGGCGCCACTAGGGTTGTG	21	0.0446417	0.0216779	0.0319966	0.0587343	0.0269157	0.0478381	chrX+[139173603-139173623](0)
mir-652-SL(1)	CAACCCTAGGAGGGGGTGCCATA	23	0	0	0	0	0	0.00367985	chrX+[139173563-139173584](1)
Precursor
AGGAACAGCUAUGUACUGCACAACCCUAGGAGGGGGUGCCAUUCACAUAGAGUAUAAUUGAAUGGCGCCACUAGGGUUGUGCAGUGUACAGCCUACAC
miR-667(0)	TGACACCTGCCACCCAGCCCAAG	23	0.00992039	0.0151745	0.0248862	0.0195781	0.0134579	0.0294388	chr12+[110958271-110958293](0)
mir-667-SL(0)	CGGTGCTGGTGGAGCAGTGAGCACG	25	0	0.00433557	0	0	0.00269157	0	chr12+[110958230-110958254](0)
Precursor
GUGGGUACUGGCCUCGGUGCUGGUGGAGCAGUGAGCACGCCAUACAUUAUAUCUGUGACACCUGCCACCCAGCCCAAGGCCCCUAGGCCCAC
miR-700(0)	CACGCGGGAACCGAGTCCACC	21	0.024801	0.00433557	0.0106655	0	0	0.0147194	chr4-[134972476-134972496](0)
mir-700-SL(0)	GCAAGCACAGGAAGGAGCCTTA	22	0.00496019	0	0.0319966	0	0	0.00367985	chr4+[134972516-134972537](0)
Precursor
UUCACUGGGAGUAAGGCUCCUUCCUGUGCUUGCAGGGGAGAAAUACGAACUGCACGCGGGAACCGAGUCCACCCCCAGU
miR-871(0)	TATTCAGATTAGTGCCAGTCATG	23	0	0	0	0.0440507	0.0134579	0.0110396	chrX-[64063647-64063669](0)
mir-871-SL(0)	ATTATCCAGAATGGTGCCAGTCA	23	0.0024801	0	0	0.0587343	0	0.00367985	chrX+[64063613-64063635](0)
Precursor
UGCAGUGCUCUAUUCAGAUUAGUGCCAGUCAUGUGAAAUACAUAUGACUGGCACCAUUCUGGAUAAUGUAAUGCUCA
>mmu-miR-881* MIMAT0004845
CAGAGAGAUAACAGUCACAUCU
miR-881(0)	AACTGTGTCTTTTCTGAATAGA	22	0.0148806	0.00650336	0	0.112574	0.0107663	0.0110396	chrX-[64055129-64055150](0)
mir-881-SL(0)	GTGACTGTTATCTCTCTGAATA	22	0	0	0	0	0	0.00367985	chrX+[64055165-64055186](0)
Precursor
UGCAGUACAAUAUUCAGAGAGAUAACAGUCACAUCUUUUCUAAAGUAACUGUGUCUUUUCUGAAUAGAGUAAUGUUCA
mir-92a-1	TATTGCACTTGTCCCCGGCCTGT	23	0.0024801	0.00650336	0.00355518	0	0	0.0183993	chr14+[115443698-115443719](1)
mir-92a-1-SL(0)	AGGTTGGGATTTGTCGCAATGC	22	0.0297612	0.0368524	0.0355518	0	0.037682	0	chr14+[115443659-115443680](0)
Precursor
CUUUCUACACAGGUUGGGAUUUGUCGCAAUGCUGUGUUUCUCUGUAUGGUAUUGCACUUGUCCCGGCCUGUUGAGUUUGG
