# Supplementary material for: Highly Dynamic and Sex-Specific Expression of microRNAs During Early ES Cell Differentiation
Source: PLoS Genet. 2009 Aug 28;5(8):e1000620. doi: 10.1371/journal.pgen.1000620 (PMC2725319; doi:10.1371/journal.pgen.1000620)
Supplement: Dataset S2 — Predicted target transcripts from the EIMMo target prediction software for miR-290 cluster (Sheet 1), miR-293 (Sheet 2), and miR-302 cluster (Sheet 3). (0.20 MB XLS) [file pgen.1000620.s011.xls]

## Sheet: Feuil1
ElMMo miRNA target prediction server		For mmu-miR-290 cluster
Results
* target prediction summary for all selected miRNAs
* target prediction summary for all selected mRNAs
* Compare predicted targets set to whole mRNA set, looking for enrichment and depletion in Gene Ontology terms
Considering 34947 user-specified mRNAs in Mus musculus
Target prediction - grouped by miRNA, ordered by descending number of expected sites
mmu-miR-290-3p has 2009 predicted targets, among which 1026 harbor a site likely to be under evolutionary selective pressure details
mmu-miR-290-5p has 2106 predicted targets, among which 0 harbor a site likely to be under evolutionary selective pressure details
mmu-miR-291a-3p has 2391 predicted targets, among which 1089 harbor a site likely to be under evolutionary selective pressure details
mmu-miR-291a-5p has 2080 predicted targets, among which 0 harbor a site likely to be under evolutionary selective pressure details
mmu-miR-291b-3p has 2269 predicted targets, among which 1204 harbor a site likely to be under evolutionary selective pressure details
mmu-miR-292-3p has 2009 predicted targets, among which 1026 harbor a site likely to be under evolutionary selective pressure details
mmu-miR-292-5p has 2106 predicted targets, among which 0 harbor a site likely to be under evolutionary selective pressure details
mmu-miR-293 has 131 predicted targets, among which 0 harbor a site likely to be under evolutionary selective pressure details
mmu-miR-294 has 2391 predicted targets, among which 1089 harbor a site likely to be under evolutionary selective pressure details
mmu-miR-295 has 2391 predicted targets, among which 1089 harbor a site likely to be under evolutionary selective pressure details
mmu-miR-291b-5p has no predicted targets among the selected transcripts.
Target prediction - grouped by mRNA, ordered by descending number of expected sites for any of the selected miRNAs
6187 predicted targets (download plain text listing), 500 shown (3'UTR scale : 1 dash = 200 nucleotides) :
These are only the 500 first predicted targets. If you're interested in predictions for transcripts beyond these, you can download the full list of predicted targets, download the flat files containing the full set of predictions for all miRs, or input the RefSeq you're interested in directly on the query page.
NM_194262	Mus musculus AT rich interactive domain 4B (Rbp1 like) (Arid4b), trans...	4.3197	details	3'UTR XX----X---
NM_198122	Mus musculus AT rich interactive domain 4B (Rbp1 like) (Arid4b), trans...	4.3197	details	3'UTR XX----X---
NM_133218	Mus musculus zinc finger protein 704 (Zfp704), mRNA.	3.9193	details	3'UTR -----X----------------X-----------XX--------------------X--X
NM_001040106	Mus musculus AP2 associated kinase 1 (Aak1), transcript variant 1, mRN...	3.7935	details	3'UTR -------XX-------------------------X-X--X---X--------XX--------X--------X---------
NM_177762	Mus musculus AP2 associated kinase 1 (Aak1), transcript variant 2, mRN...	3.7935	details	3'UTR -------XX-------------------------X-X--X---X--------XX--------X--------X---------
XM_001478949	PREDICTED: Mus musculus similar to thyroid hormone receptor (LOC100047...	3.7653	details	3'UTR ---XX--X---X--------
NM_175494	Mus musculus zinc finger protein 367 (Zfp367), mRNA.	3.7053	details	3'UTR -XX-X---X---
NM_011749	Mus musculus zinc finger protein 148 (Zfp148), mRNA.	3.686	details	3'UTR X-X--X-X---X---XXX---X------------
NM_010731	Mus musculus zinc finger and BTB domain containing 7a (Zbtb7a), mRNA.	3.399	details	3'UTR --XXXX------X----
XM_001475830	PREDICTED: Mus musculus similar to CCR4-NOT transcription complex, sub...	3.3457	details	3'UTR -----------X---X---
NM_021399	Mus musculus B-cell leukemia/lymphoma 11B (Bcl11b), transcript variant...	3.3139	details	3'UTR ---X---XX---------------X-
NM_001079883	Mus musculus B-cell leukemia/lymphoma 11B (Bcl11b), transcript variant...	3.3139	details	3'UTR ---X---XX---------------X-
NM_172790	Mus musculus ankyrin repeat domain 52 (Ankrd52), mRNA.	3.0455	details	3'UTR X---X--------X---
NM_010160	Mus musculus CUG triplet repeat, RNA binding protein 2 (Cugbp2), mRNA.	2.8764	details	3'UTR ---X----XX-------------X---------X--X-
NM_011112	Mus musculus poly (A) polymerase alpha (Papola), mRNA.	2.8669	details	3'UTR -XXX--X------------------------------------------------------
XM_990196	PREDICTED: Mus musculus zinc finger protein 512B (Znf512b), mRNA.	2.8352	details	3'UTR --------XX-X---
XM_977462	PREDICTED: Mus musculus zinc finger protein 512B (Znf512b), mRNA.	2.8352	details	3'UTR --------XX-X---
NM_019410	Mus musculus profilin 2 (Pfn2), mRNA.	2.7945	details	3'UTR --XXX-X-
NM_001081049	Mus musculus myeloid/lymphoid or mixed-lineage leukemia 1 (Mll1), mRNA...	2.7767	details	3'UTR -------X--------X-----X-
NM_007715	Mus musculus circadian locomoter output cycles kaput (Clock), mRNA.	2.7405	details	3'UTR -----X-----------X-X-X--
NM_021881	Mus musculus quaking (Qk), mRNA.	2.6736	details	3'UTR -XX----XX-----X-----X------
XM_909586	PREDICTED: Mus musculus WNK lysine deficient protein kinase 3, transcr...	2.656	details	3'UTR -X---XX-----XX-X----------
XM_001481298	PREDICTED: Mus musculus WNK lysine deficient protein kinase 3 (Wnk3), ...	2.656	details	3'UTR -X---XX-----XX-X----------
NM_178267	Mus musculus RIKEN cDNA D630040G17 gene (D630040G17Rik), mRNA.	2.6407	details	3'UTR ------------X----X-X--
NM_011276	Mus musculus ring finger protein 12 (Rnf12), mRNA.	2.6196	details	3'UTR X------XX----X----X---------
NM_018807	Mus musculus pleiomorphic adenoma gene-like 2 (Plagl2), mRNA.	2.6082	details	3'UTR -X------X---------X-
NM_001081195	Mus musculus AT rich interactive domain 4A (Rbp1 like) (Arid4a), mRNA.	2.6074	details	3'UTR -XXX------
NM_007688	Mus musculus cofilin 2, muscle (Cfl2), mRNA.	2.5876	details	3'UTR --X--X----X--
NM_028317	Mus musculus RIKEN cDNA 2810030E01 gene (2810030E01Rik), mRNA.	2.5875	details	3'UTR ---X-XX--
NM_172839	Mus musculus cyclin J (Ccnj), mRNA.	2.5602	details	3'UTR -----X-X----X
NM_011873	Mus musculus DAZ associated protein 2 (Dazap2), mRNA.	2.5377	details	3'UTR XXX---X-
NM_001093778	Mus musculus myelin transcription factor 1-like (Myt1l), transcript va...	2.5376	details	3'UTR ----X--X--X----
NM_001093776	Mus musculus myelin transcription factor 1-like (Myt1l), transcript va...	2.5376	details	3'UTR ----X--X--X----
NM_008666	Mus musculus myelin transcription factor 1-like (Myt1l), transcript va...	2.5376	details	3'UTR ----X--X--X----
NM_001093775	Mus musculus myelin transcription factor 1-like (Myt1l), transcript va...	2.5376	details	3'UTR ----X--X--X----
NM_133215	Mus musculus myotubularin related protein 4 (Mtmr4), mRNA.	2.5212	details	3'UTR --X--XX--X-
XM_146893	PREDICTED: Mus musculus zinc finger CCCH type containing 12C (Zc3h12c)...	2.4869	details	3'UTR -XXX------X--X--X-
XM_917341	PREDICTED: Mus musculus zinc finger CCCH type containing 12C (Zc3h12c)...	2.4869	details	3'UTR -XXX------X--X--X-
NM_053009	Mus musculus zinc finger protein 91 (Zfp91), mRNA.	2.4808	details	3'UTR --X-X---------X------
NM_009072	Mus musculus Rho-associated coiled-coil containing protein kinase 2 (R...	2.4534	details	3'UTR ---XX-X---X----X---
NM_009952	Mus musculus cAMP responsive element binding protein 1 (Creb1), transc...	2.4502	details	3'UTR ----X--X----XX-X--X------------------
NM_133828	Mus musculus cAMP responsive element binding protein 1 (Creb1), transc...	2.4502	details	3'UTR ----X--X----XX-X--X------------------
NM_001081678	Mus musculus zinc finger protein 800 (Zfp800), mRNA.	2.4463	details	3'UTR -X-XX-----
NM_011211	Mus musculus protein tyrosine phosphatase, receptor type, D (Ptprd), t...	2.4281	details	3'UTR X--------X-----X----
NM_001014288	Mus musculus protein tyrosine phosphatase, receptor type, D (Ptprd), t...	2.4281	details	3'UTR X--------X-----X----
NM_001081359	Mus musculus ubiquitin protein ligase E3 component n-recognin 5 (Ubr5)...	2.4127	details	3'UTR ---XX-
NM_178256	Mus musculus RALBP1 associated Eps domain containing protein 2 (Reps2)...	2.4103	details	3'UTR -X--------X------X--------X--
NM_008960	Mus musculus phosphatase and tensin homolog (Pten), mRNA.	2.3944	details	3'UTR -XX------X--X----X-------------X
XM_001475421	PREDICTED: Mus musculus similar to hCG45299, transcript variant 2 (LOC...	2.3854	details	3'UTR ------XXX--XX----------
XM_001475407	PREDICTED: Mus musculus similar to hCG45299, transcript variant 1 (LOC...	2.3854	details	3'UTR ------XXX--XX----------
XM_001475437	PREDICTED: Mus musculus similar to hCG45299, transcript variant 3 (LOC...	2.3854	details	3'UTR ------XXX--XX----------
NM_172426	Mus musculus solute carrier family 24 (sodium/potassium/calcium exchan...	2.3712	details	3'UTR ----------X--------X---X-X-----X-----X--X-
NM_009181	Mus musculus ST8 alpha-N-acetyl-neuraminide alpha-2,8-sialyltransferas...	2.3547	details	3'UTR -------------------XX
NM_175312	Mus musculus RIKEN cDNA B630005N14 gene (B630005N14Rik), mRNA.	2.3477	details	3'UTR --X----X---XX-X
NM_001024205	Mus musculus nuclear fragile X mental retardation protein interacting ...	2.3408	details	3'UTR --------------XX-----------X--X-----------
NM_001081430	Mus musculus N-acetyltransferase 12 (Nat12), mRNA.	2.3276	details	3'UTR -X--X------X----X-
XM_284454	PREDICTED: Mus musculus interferon regulatory factor 2 binding protein...	2.3251	details	3'UTR --X-------X----
XM_001002526	PREDICTED: Mus musculus interferon regulatory factor 2 binding protein...	2.3251	details	3'UTR --X-------X----
NM_023047	Mus musculus dihydropyrimidinase-like 5 (Dpysl5), mRNA.	2.3208	details	3'UTR -XX----X---------
NM_010636	Mus musculus Kruppel-like factor 12 (Klf12), mRNA.	2.2884	details	3'UTR -----------X----XX----X-
NM_172643	Mus musculus zinc finger and BTB domain containing 41 homolog (Zbtb41)...	2.2736	details	3'UTR -------XX-
NM_007891	Mus musculus E2F transcription factor 1 (E2f1), mRNA.	2.2527	details	3'UTR --X--X
NM_013685	Mus musculus transcription factor 4 (Tcf4), transcript variant 1, mRNA...	2.2436	details	3'UTR --------X---X-XX---------
NM_001083967	Mus musculus transcription factor 4 (Tcf4), transcript variant 2, mRNA...	2.2436	details	3'UTR --------X---X-XX---------
NM_145138	Mus musculus NIMA (never in mitosis gene a)-related expressed kinase 9...	2.2311	details	3'UTR -X----X---XX-
NM_001038625	Mus musculus SERTA domain containing 2 (Sertad2), transcript variant 2...	2.2253	details	3'UTR ---X------X---X--X----
NM_021372	Mus musculus SERTA domain containing 2 (Sertad2), transcript variant 1...	2.2253	details	3'UTR ---X------X---X--X----
NM_138679	Mus musculus ash1 (absent, small, or homeotic)-like (Drosophila) (Ash1...	2.221	details	3'UTR -XX-----X--X-
NM_178764	Mus musculus RIKEN cDNA B930006L02 gene (B930006L02Rik), mRNA.	2.2122	details	3'UTR ----X---X--X-----X--X---X----
NM_007936	Mus musculus Eph receptor A4 (Epha4), mRNA.	2.204	details	3'UTR X------X--------X-
XM_133786	PREDICTED: Mus musculus cDNA sequence BC030336, transcript variant 1 (...	2.1843	details	3'UTR -X--------X---XXX-----
NM_010266	Mus musculus guanine deaminase (Gda), mRNA.	2.1689	details	3'UTR ---X-------X-X------
NM_020007	Mus musculus muscleblind-like 1 (Drosophila) (Mbnl1), mRNA.	2.1667	details	3'UTR ---X-X-----XX---X-
NM_181071	Mus musculus tetratricopeptide repeat, ankyrin repeat and coiled-coil ...	2.1638	details	3'UTR -------------X---------X--X--
NM_031408	Mus musculus PERQ amino acid rich, with GYF domain 1 (Perq1), mRNA.	2.1525	details	3'UTR -X-X--------
NM_009371	Mus musculus transforming growth factor, beta receptor II (Tgfbr2), tr...	2.134	details	3'UTR -XX----------X
NM_153560	Mus musculus RIKEN cDNA C230093N12 gene (C230093N12Rik), mRNA.	2.1216	details	3'UTR ---X-X--X----
NM_198022	Mus musculus trinucleotide repeat containing 6C (Tnrc6c), mRNA.	2.1163	details	3'UTR -X----X----X--
NM_030595	Mus musculus neurobeachin (Nbea), mRNA.	2.1135	details	3'UTR ---X-X-X--
NM_177185	Mus musculus RIKEN cDNA D130059P03 gene (D130059P03Rik), mRNA.	2.1115	details	3'UTR ---------X--X---X--X---X------------------------X----
NM_001039000	Mus musculus kinesin family member 5A (Kif5a), transcript variant 2, m...	2.0716	details	3'UTR XX----X--------
NM_029277	Mus musculus Rho GTPase activating protein 12 (Arhgap12), transcript v...	2.0716	details	3'UTR -X--XX------
NM_001039692	Mus musculus Rho GTPase activating protein 12 (Arhgap12), transcript v...	2.0716	details	3'UTR -X--XX------
NM_178421	Mus musculus nanos homolog 1 (Drosophila) (Nanos1), mRNA.	2.0689	details	3'UTR -XX---------XXX
NM_148925	Mus musculus FYVE and coiled-coil domain containing 1 (Fyco1), mRNA.	2.0609	details	3'UTR -------------XXX-
NM_028523	Mus musculus discoidin, CUB and LCCL domain containing 2 (Dcbld2), mRN...	2.0529	details	3'UTR -X-X---------X-------
NM_175407	Mus musculus sine oculis-binding protein homolog (Drosophila) (Sobp), ...	2.0529	details	3'UTR ---X--X----
NM_172699	Mus musculus forkhead box J3 (Foxj3), mRNA.	2.0189	details	3'UTR -X--------X--X-
XM_357781	PREDICTED: Mus musculus ubiquitin specific peptidase 31 (Usp31), mRNA.	2.0013	details	3'UTR ---X-------------------X------X-
NM_172591	Mus musculus FCH domain only 2 (Fcho2), mRNA.	2.0013	details	3'UTR -X-X------X--
XM_992065	PREDICTED: Mus musculus ubiquitin specific peptidase 31 (Usp31), mRNA.	2.0013	details	3'UTR ---X-------------------X------X-
NM_030708	Mus musculus zinc finger homeodomain 4 (Zfhx4), mRNA.	2.0003	details	3'UTR ----X-X------X-
NM_001081216	Mus musculus pleckstrin homology domain interacting protein (Phip), mR...	1.9941	details	3'UTR -----X-X----------X--X-XX-
NM_207636	Mus musculus fibronectin type III domain containing 3a (Fndc3a), mRNA.	1.9926	details	3'UTR ---X--XX----
NM_001003909	Mus musculus ankyrin repeat and IBR domain containing 1 (Ankib1), mRNA...	1.988	details	3'UTR X-------X--XXX-
NM_176958	Mus musculus hypoxia-inducible factor 1, alpha subunit inhibitor (Hif1...	1.9684	details	3'UTR X----------------X---X---X-
NM_198303	Mus musculus eukaryotic translation initiation factor 5B (Eif5b), mRNA...	1.9666	details	3'UTR ------XX-------X----
NM_001081979	Mus musculus methyl CpG binding protein 2 (Mecp2), transcript variant ...	1.9638	details	3'UTR -X---------X--X----------X------------------
NM_010788	Mus musculus methyl CpG binding protein 2 (Mecp2), transcript variant ...	1.9638	details	3'UTR -X---------X--X----------X------------------
NM_010897	Mus musculus neurofibromatosis 1 (Nf1), mRNA.	1.937	details	3'UTR XX-XXX-----------
NM_172585	Mus musculus La ribonucleoprotein domain family, member 5 (Larp5), mRN...	1.93	details	3'UTR ---X-X--XX--
XM_001480715	PREDICTED: Mus musculus similar to Clip4 protein (LOC100048619), mRNA.	1.915	details	3'UTR -X--X--
XM_906533	PREDICTED: Mus musculus similar to Arl4c protein (LOC632433), mRNA.	1.9108	details	3'UTR -------XX--X---
NM_177305	Mus musculus ADP-ribosylation factor-like 4C (Arl4c), mRNA.	1.9108	details	3'UTR -------XX--X---
NM_027756	Mus musculus microfibrillar-associated protein 3-like (Mfap3l), mRNA.	1.9052	details	3'UTR X-X-X
NM_001039388	Mus musculus WD repeat domain 37 (Wdr37), transcript variant 2, mRNA.	1.8876	details	3'UTR -X-X-X--X------
NM_172445	Mus musculus WD repeat domain 37 (Wdr37), transcript variant 1, mRNA.	1.8876	details	3'UTR -X-X-X--X------
NM_177411	Mus musculus RAB5B, member RAS oncogene family (Rab5b), mRNA.	1.8875	details	3'UTR -X-X-X--X
XM_485050	PREDICTED: Mus musculus similar to RAB5B, member RAS oncogene family (...	1.8875	details	3'UTR -X---X--X----
NM_015771	Mus musculus large tumor suppressor 2 (Lats2), mRNA.	1.8827	details	3'UTR -X----X--
NM_207686	Mus musculus ELAV (embryonic lethal, abnormal vision, Drosophila)-like...	1.8816	details	3'UTR ---X------XX--
NM_207685	Mus musculus ELAV (embryonic lethal, abnormal vision, Drosophila)-like...	1.8816	details	3'UTR ---X------XX--
NM_010486	Mus musculus ELAV (embryonic lethal, abnormal vision, Drosophila)-like...	1.8816	details	3'UTR ---X------XX--
NM_001080930	Mus musculus DNA segment, Chr 8, ERATO Doi 587, expressed (D8Ertd587e)...	1.8673	details	3'UTR ---XX---------------X------
NM_001033196	Mus musculus zinc finger, NFX1-type containing 1 (Znfx1), mRNA.	1.8659	details	3'UTR -X--X-
NM_011250	Mus musculus retinoblastoma-like 2 (Rbl2), mRNA.	1.8497	details	3'UTR ----X--X
XM_910009	PREDICTED: Mus musculus similar to Rb-related p130 (LOC635075), mRNA.	1.8497	details	3'UTR ----X--X----
XM_001473602	PREDICTED: Mus musculus TRAF2 and NCK interacting kinase, transcript v...	1.8398	details	3'UTR X-----------------------X---------------
XM_001473621	PREDICTED: Mus musculus TRAF2 and NCK interacting kinase, transcript v...	1.8398	details	3'UTR X-----------------------X---------------
NM_021563	Mus musculus Erbb2 interacting protein (Erbb2ip), transcript variant 2...	1.8355	details	3'UTR ----X---X--
NM_001005868	Mus musculus Erbb2 interacting protein (Erbb2ip), transcript variant 1...	1.8355	details	3'UTR ----X---X--
NM_001039179	Mus musculus bicaudal D homolog 2 (Drosophila) (Bicd2), transcript var...	1.8321	details	3'UTR --X-------X-X------
NM_027144	Mus musculus Rho guanine nucleotide exchange factor (GEF) 12 (Arhgef12...	1.8121	details	3'UTR ----X----X------------------
NM_144812	Mus musculus trinucleotide repeat containing 6b (Tnrc6b), transcript v...	1.8076	details	3'UTR ---------X---------------------X-----------------------X--X
NM_013703	Mus musculus very low density lipoprotein receptor (Vldlr), mRNA.	1.7858	details	3'UTR -XX
NM_177224	Mus musculus chromodomain helicase DNA binding protein 9 (Chd9), mRNA.	1.785	details	3'UTR ------X--X----
NM_016896	Mus musculus mitogen-activated protein kinase kinase kinase 14 (Map3k1...	1.7792	details	3'UTR -X--X--
NM_173756	Mus musculus lin-52 homolog (C. elegans) (Lin52), mRNA.	1.7744	details	3'UTR -X-----XX-
NM_011766	Mus musculus zinc finger protein, multitype 2 (Zfpm2), mRNA.	1.7676	details	3'UTR --XX--
NM_026437	Mus musculus RIKEN cDNA 1810055E12 gene (1810055E12Rik), mRNA.	1.7675	details	3'UTR --X---X
NM_024436	Mus musculus RAB22A, member RAS oncogene family (Rab22a), mRNA.	1.767	details	3'UTR --X---
XM_886913	PREDICTED: Mus musculus RIKEN cDNA D230004J03 gene (D230004J03Rik), mR...	1.767	details	3'UTR -X-------X-------------------
XM_914443	PREDICTED: Mus musculus RIKEN cDNA D230004J03 gene (D230004J03Rik), mR...	1.767	details	3'UTR -X-------X-------------------
NM_001001984	Mus musculus F-box and leucine-rich repeat protein 11 (Fbxl11), mRNA.	1.7663	details	3'UTR ---X--X---------
NM_013915	Mus musculus zinc finger protein 238 (Zfp238), transcript variant 2, m...	1.7663	details	3'UTR -X-----X----
NM_153198	Mus musculus high mobility group box transcription factor 1 (Hbp1), tr...	1.7663	details	3'UTR ----X-
NM_001012330	Mus musculus zinc finger protein 238 (Zfp238), transcript variant 1, m...	1.7663	details	3'UTR -X-----X----
NM_016917	Mus musculus solute carrier family 40 (iron-regulated transporter), me...	1.7662	details	3'UTR -----XX-
NM_030168	Mus musculus RIKEN cDNA 4921505C17 gene (4921505C17Rik), mRNA.	1.7592	details	3'UTR --------X--X-----X--X-
NM_001013367	Mus musculus protein kinase, AMP-activated, alpha 1 catalytic subunit ...	1.7584	details	3'UTR X-------X--X-X--
NM_018733	Mus musculus sodium channel, voltage-gated, type I, alpha (Scn1a), mRN...	1.7544	details	3'UTR -----XX-----
NM_007904	Mus musculus endothelin receptor type B (Ednrb), mRNA.	1.7502	details	3'UTR -X-----------
NM_172593	Mus musculus mesoderm induction early response 1, family member 3 (Mie...	1.7489	details	3'UTR ---X------X-------
XM_001473689	PREDICTED: Mus musculus similar to Mier3 protein (LOC100045020), mRNA.	1.7489	details	3'UTR ---X------X-------
XM_001004722	PREDICTED: Mus musculus similar to glycine transporter type-2, transcr...	1.7487	details	3'UTR ----------------X---X--
XM_001004719	PREDICTED: Mus musculus similar to glycine transporter type-2, transcr...	1.7487	details	3'UTR ----------------X---X--
NM_148931	Mus musculus solute carrier family 6 (neurotransmitter transporter, gl...	1.7487	details	3'UTR -----------------X--X--
NM_008679	Mus musculus nuclear receptor coactivator 3 (Ncoa3), mRNA.	1.7487	details	3'UTR ---X--X-
NM_025451	Mus musculus calcium/calmodulin-dependent protein kinase II inhibitor ...	1.7475	details	3'UTR X--X----
NM_001009935	Mus musculus thioredoxin interacting protein (Txnip), transcript varia...	1.7474	details	3'UTR ----X-X-
NM_023719	Mus musculus thioredoxin interacting protein (Txnip), transcript varia...	1.7474	details	3'UTR ----X-X-
NM_001033380	Mus musculus RIKEN cDNA E030018N11 gene (E030018N11Rik), mRNA.	1.7389	details	3'UTR ---XX------------------X
NM_018810	Mus musculus makorin, ring finger protein, 1 (Mkrn1), mRNA.	1.7363	details	3'UTR -----X-X
NM_001039180	Mus musculus bicaudal D homolog 2 (Drosophila) (Bicd2), transcript var...	1.7323	details	3'UTR --X-X------
NM_029791	Mus musculus bicaudal D homolog 2 (Drosophila) (Bicd2), transcript var...	1.7323	details	3'UTR --X-X------
NM_001037756	Mus musculus breast cancer metastasis-suppressor 1-like (Brms1l), mRNA...	1.7323	details	3'UTR ---X-X-X
NM_198117	Mus musculus protocadherin alpha 2 (Pcdha2), mRNA.	1.7322	details	3'UTR ------X----X-
NM_138661	Mus musculus protocadherin alpha 9 (Pcdha9), mRNA.	1.7322	details	3'UTR ------X----X-
NM_138662	Mus musculus protocadherin alpha 3 (Pcdha3), mRNA.	1.7322	details	3'UTR ------X----X-
NM_001003671	Mus musculus protocadherin alpha subfamily C, 1 (Pcdhac1), mRNA.	1.7322	details	3'UTR ------X----X-
NM_009959	Mus musculus protocadherin alpha 5 (Pcdha5), mRNA.	1.7322	details	3'UTR ------X----X-
NM_009957	Mus musculus protocadherin alpha 7 (Pcdha7), mRNA.	1.7322	details	3'UTR ------X----X-
NM_001003672	Mus musculus protocadherin alpha subfamily C, 2 (Pcdhac2), mRNA.	1.7322	details	3'UTR ------X----X-
NM_007767	Mus musculus protocadherin alpha 6 (Pcdha6), mRNA.	1.7322	details	3'UTR ------X----X-
NM_007766	Mus musculus protocadherin alpha 4 (Pcdha4), mRNA.	1.7322	details	3'UTR ------X----X-
NM_009960	Mus musculus protocadherin alpha 11 (Pcdha11), mRNA.	1.7322	details	3'UTR ------X----X-
NM_138663	Mus musculus protocadherin alpha 12 (Pcdha12), mRNA.	1.7322	details	3'UTR ------X----X-
NM_201243	Mus musculus protocadherin alpha 8 (Pcdha8), mRNA.	1.7322	details	3'UTR ------X----X-
NM_009961	Mus musculus protocadherin alpha 10 (Pcdha10), mRNA.	1.7322	details	3'UTR ------X----X-
NM_054072	Mus musculus protocadherin alpha 1 (Pcdha1), mRNA.	1.7322	details	3'UTR ------X----X-
NM_172677	Mus musculus YTH domain family 3 (Ythdf3), mRNA.	1.7316	details	3'UTR -X--X-XX-------
NM_001001986	Mus musculus RIKEN cDNA 8430427H17 gene (8430427H17Rik), mRNA.	1.7272	details	3'UTR ------X-----------X---
NM_007970	Mus musculus enhancer of zeste homolog 1 (Drosophila) (Ezh1), mRNA.	1.7216	details	3'UTR -----X---X
NM_007537	Mus musculus Bcl2-like 2 (Bcl2l2), mRNA.	1.7135	details	3'UTR -------XX------
NM_172752	Mus musculus sorbin and SH3 domain containing 2 (Sorbs2), mRNA.	1.7128	details	3'UTR ---X-XX----
XM_001472871	PREDICTED: Mus musculus similar to Enhancer of polycomb homolog 2, tra...	1.7115	details	3'UTR -X----X----X--
NM_177137	Mus musculus guanine nucleotide binding protein, alpha stimulating, ol...	1.7074	details	3'UTR --X-----------XXX--X-
NM_010307	Mus musculus guanine nucleotide binding protein, alpha stimulating, ol...	1.7074	details	3'UTR --X-----------XXX--X-
NM_001045523	Mus musculus bromo adjacent homology domain containing 1 (Bahd1), mRNA...	1.7052	details	3'UTR X--------X-
NM_172465	Mus musculus zinc finger, DHHC domain containing 9 (Zdhhc9), mRNA.	1.7052	details	3'UTR ----X--X-
XM_001474871	PREDICTED: Mus musculus similar to headcase homolog (LOC100045753), mR...	1.7012	details	3'UTR -------X--X---XX--
NM_212450	Mus musculus CTD (carboxy-terminal domain, RNA polymerase II, polypept...	1.7011	details	3'UTR -------X---XX---
NM_008002	Mus musculus fibroblast growth factor 10 (Fgf10), mRNA.	1.6982	details	3'UTR --X--X----------
NM_177561	Mus musculus ubiquitin specific peptidase 46 (Usp46), mRNA.	1.6967	details	3'UTR --------XX-
NM_013866	Mus musculus zinc finger protein 385 (Zfp385), mRNA.	1.6944	details	3'UTR --XX---
NM_009395	Mus musculus tumor necrosis factor, alpha-induced protein 1 (endotheli...	1.6855	details	3'UTR -X--XX-------
NM_011770	Mus musculus IKAROS family zinc finger 2 (Ikzf2), mRNA.	1.6826	details	3'UTR X--X---X
NM_009671	Mus musculus ankyrin repeat and FYVE domain containing 1 (Ankfy1), mRN...	1.6795	details	3'UTR ----X-------------------
XM_906942	PREDICTED: Mus musculus predicted gene, EG629959 (EG629959), mRNA.	1.675	details	3'UTR -X-----XX-
XM_894949	PREDICTED: Mus musculus predicted gene, EG629959 (EG629959), mRNA.	1.675	details	3'UTR -X-----XX-
NM_145556	Mus musculus TAR DNA binding protein (Tardbp), transcript variant 1, m...	1.6622	details	3'UTR ---X-X-----------X-------XX---
NM_180600	Mus musculus ubiquitin-conjugating enzyme E2Q (putative) 2 (Ube2q2), m...	1.6614	details	3'UTR X----XX--
NM_001081344	Mus musculus syntaxin binding protein 5 (tomosyn) (Stxbp5), mRNA.	1.6506	details	3'UTR ------------X---X-----------
NM_001080389	Mus musculus MAP/microtubule affinity-regulating kinase 2 (Mark2), tra...	1.6491	details	3'UTR -X-X----X
NM_001080390	Mus musculus MAP/microtubule affinity-regulating kinase 2 (Mark2), tra...	1.6491	details	3'UTR -X-X----X
NM_001080388	Mus musculus MAP/microtubule affinity-regulating kinase 2 (Mark2), tra...	1.6491	details	3'UTR -X-X----X
NM_007928	Mus musculus MAP/microtubule affinity-regulating kinase 2 (Mark2), tra...	1.6491	details	3'UTR -X-X----X
NM_173446	Mus musculus transmembrane protein 28 (Tmem28), mRNA.	1.6463	details	3'UTR --X----X--
NM_001081269	Mus musculus Wolf-Hirschhorn syndrome candidate 1-like 1 (human) (Whsc...	1.6415	details	3'UTR ------X--XXX----X----------
NM_172458	Mus musculus RIKEN cDNA 9030612M13 gene (9030612M13Rik), mRNA.	1.6285	details	3'UTR --------X-------X-------X-------X-----------X
NM_144825	Mus musculus TAO kinase 1 (Taok1), mRNA.	1.6252	details	3'UTR ---------X---------X----X--------------------
NM_009595	Mus musculus v-abl Abelson murine leukemia viral oncogene 2 (arg, Abel...	1.6236	details	3'UTR -----X------------X-------------X---
NM_009955	Mus musculus dihydropyrimidinase-like 2 (Dpysl2), mRNA.	1.622	details	3'UTR ---------X----
NM_010241	Mus musculus thymoma viral proto-oncogene 1 interacting protein (Aktip...	1.6218	details	3'UTR X-X---
NM_080448	Mus musculus SLIT-ROBO Rho GTPase activating protein 3 (Srgap3), mRNA.	1.6203	details	3'UTR ------X------X--------X-X
NM_153587	Mus musculus ribosomal protein S6 kinase, polypeptide 5 (Rps6ka5), mRN...	1.6183	details	3'UTR ----XX---
NM_011486	Mus musculus signal transducer and activator of transcription 3 (Stat3...	1.6138	details	3'UTR XXX--------
XM_001472891	PREDICTED: Mus musculus similar to Enhancer of polycomb homolog 2, tra...	1.6117	details	3'UTR -X----X----
NM_172663	Mus musculus enhancer of polycomb homolog 2 (Drosophila) (Epc2), mRNA.	1.6117	details	3'UTR -X----X--
NM_177798	Mus musculus fibroblast growth factor receptor substrate 2 (Frs2), mRN...	1.6115	details	3'UTR ------X------X------
NM_001080926	Mus musculus low density lipoprotein receptor-related protein 8, apoli...	1.6109	details	3'UTR --X--------------X------
NM_053073	Mus musculus low density lipoprotein receptor-related protein 8, apoli...	1.6109	details	3'UTR --X--------------X------
NM_029869	Mus musculus zinc finger with KRAB and SCAN domains 1 (Zkscan1), trans...	1.6083	details	3'UTR ----X-X-----X-X------X-----------
NM_133906	Mus musculus zinc finger with KRAB and SCAN domains 1 (Zkscan1), trans...	1.6083	details	3'UTR ----X-X-----X-X------X-----------
NM_001033439	Mus musculus leucine-rich repeats and calponin homology (CH) domain co...	1.6054	details	3'UTR --------XX---
NM_011600	Mus musculus transducin-like enhancer of split 4, homolog of Drosophil...	1.5989	details	3'UTR X-XX---X-
NM_009234	Mus musculus SRY-box containing gene 11 (Sox11), mRNA.	1.5693	details	3'UTR -----X----X----------X-X-------
NM_009516	Mus musculus wee 1 homolog (S. pombe) (Wee1), mRNA.	1.5684	details	3'UTR --X---X
NM_007733	Mus musculus procollagen, type XIX, alpha 1 (Col19a1), mRNA.	1.5675	details	3'UTR -----------------X-----------------X
NM_194340	Mus musculus RIKEN cDNA C330019G07 gene (C330019G07Rik), mRNA.	1.5675	details	3'UTR ---XX-----------------
NM_177733	Mus musculus E2F transcription factor 2 (E2f2), mRNA.	1.5653	details	3'UTR --XX---X-
NM_010749	Mus musculus mannose-6-phosphate receptor, cation dependent (M6pr), mR...	1.5603	details	3'UTR X---X--
NM_007960	Mus musculus ets variant gene 1 (Etv1), mRNA.	1.5591	details	3'UTR -X--------X-X
NM_181595	Mus musculus protein phosphatase 1, regulatory (inhibitor) subunit 9A ...	1.5576	details	3'UTR -----X-----X-------X----X------
XM_001474897	PREDICTED: Mus musculus TRAF2 and NCK interacting kinase, transcript v...	1.5532	details	3'UTR X-------------
XM_001474909	PREDICTED: Mus musculus TRAF2 and NCK interacting kinase, transcript v...	1.5532	details	3'UTR X-------------
NM_025541	Mus musculus ASF1 anti-silencing function 1 homolog A (S. cerevisiae) ...	1.553	details	3'UTR -X----X-
NM_178609	Mus musculus E2F transcription factor 7 (E2f7), mRNA.	1.5502	details	3'UTR -X-X----------
NM_172153	Mus musculus ligand dependent nuclear receptor corepressor-like (Lcorl...	1.5502	details	3'UTR ---------------X-
NM_011197	Mus musculus prostaglandin F2 receptor negative regulator (Ptgfrn), mR...	1.5502	details	3'UTR -X----------X----
NM_010617	Mus musculus kinesin family member 13A (Kif13a), mRNA.	1.5489	details	3'UTR -X-------
NM_172806	Mus musculus BTB (POZ) domain containing 7 (Btbd7), mRNA.	1.5489	details	3'UTR -X-
NM_010595	Mus musculus potassium voltage-gated channel, shaker-related subfamily...	1.5379	details	3'UTR -----------X----X---------X-
NM_001005475	Mus musculus IQ motif and Sec7 domain 2 (Iqsec2), mRNA.	1.5374	details	3'UTR ---X-----X-X-
NM_139311	Mus musculus myeloid/lymphoid or mixed lineage-leukemia translocation ...	1.526	details	3'UTR --X----------------X
NM_019796	Mus musculus synaptotagmin binding, cytoplasmic RNA interacting protei...	1.5259	details	3'UTR ----------XX---------X--
NM_009582	Mus musculus mitogen activated protein kinase kinase kinase 12 (Map3k1...	1.5149	details	3'UTR --X----------
NM_001083125	Mus musculus LIM homeobox protein 6 (Lhx6), transcript variant 2, mRNA...	1.5135	details	3'UTR --------X-X
NM_008500	Mus musculus LIM homeobox protein 6 (Lhx6), transcript variant 1, mRNA...	1.5135	details	3'UTR --------X-X-
NM_001083127	Mus musculus LIM homeobox protein 6 (Lhx6), transcript variant 4, mRNA...	1.5135	details	3'UTR --------X-X
NM_001083126	Mus musculus LIM homeobox protein 6 (Lhx6), transcript variant 3, mRNA...	1.5135	details	3'UTR --------X-X-
NM_178778	Mus musculus RIKEN cDNA A930041I02 gene (A930041I02Rik), mRNA.	1.5133	details	3'UTR -----------------X----X--X-X-----------X---X-
NM_145962	Mus musculus pantothenate kinase 3 (Pank3), mRNA.	1.507	details	3'UTR -XX--------------XX-----------
NM_133237	Mus musculus adenomatosis polyposis coli down-regulated 1 (Apcdd1), mR...	1.4973	details	3'UTR XX----
NM_134163	Mus musculus muscleblind-like 3 (Drosophila) (Mbnl3), mRNA.	1.4957	details	3'UTR -------------------X-----X--XX---------
NM_146121	Mus musculus RAB GTPase activating protein 1 (Rabgap1), transcript var...	1.4949	details	3'UTR --X-X----
NM_013672	Mus musculus trans-acting transcription factor 1 (Sp1), mRNA.	1.4949	details	3'UTR ----X-----X-----------------
NM_001037725	Mus musculus amyotrophic lateral sclerosis 2 (juvenile) chromosome reg...	1.491	details	3'UTR ---XX------X-----XX
NM_001003946	Mus musculus amyotrophic lateral sclerosis 2 (juvenile) chromosome reg...	1.491	details	3'UTR ---XX------X-----XX
NM_177546	Mus musculus phosphate cytidylyltransferase 1, choline, beta isoform (...	1.489	details	3'UTR ----XX------X------
NM_211138	Mus musculus phosphate cytidylyltransferase 1, choline, beta isoform (...	1.489	details	3'UTR ----XX------X------
NM_001081224	Mus musculus proline rich 16 (Prr16), mRNA.	1.4887	details	3'UTR X-X-X--
NM_173408	Mus musculus DCN1, defective in cullin neddylation 1, domain containin...	1.4704	details	3'UTR -X--X-----
NM_213660	Mus musculus signal transducer and activator of transcription 3 (Stat3...	1.4685	details	3'UTR -XX-------
NM_213659	Mus musculus signal transducer and activator of transcription 3 (Stat3...	1.4685	details	3'UTR -XX-------
NM_177906	Mus musculus opioid binding protein/cell adhesion molecule-like (Opcml...	1.4681	details	3'UTR --------XX---------------
NM_008862	Mus musculus protein kinase inhibitor, alpha (Pkia), mRNA.	1.4658	details	3'UTR ---X-X--X--------
XM_001001991	PREDICTED: Mus musculus similar to Kcnj10 protein (LOC677282), mRNA.	1.4657	details	3'UTR --X--------X---X-----
NM_001039484	Mus musculus potassium inwardly-rectifying channel, subfamily J, membe...	1.4657	details	3'UTR --X---------X--X-----
NM_001100591	Mus musculus ring finger and CCCH-type zinc finger domains 2 (Rc3h2), ...	1.4592	details	3'UTR -X----------X------X-X---X-
NM_001044386	Mus musculus zinc finger protein X-linked (Zfx), transcript variant 1,...	1.4506	details	3'UTR ---------------X--X---
NM_011768	Mus musculus zinc finger protein X-linked (Zfx), transcript variant 2,...	1.4506	details	3'UTR ---------------X--X---
NM_144516	Mus musculus zinc finger, MYND domain containing 11 (Zmynd11), mRNA.	1.4484	details	3'UTR ---XX-X----
NM_001005865	Mus musculus mitochondrial tumor suppressor 1 (Mtus1), transcript vari...	1.4484	details	3'UTR -X--------X-X-
NM_001005863	Mus musculus mitochondrial tumor suppressor 1 (Mtus1), transcript vari...	1.4484	details	3'UTR -X--------X-X-
NM_001005864	Mus musculus mitochondrial tumor suppressor 1 (Mtus1), transcript vari...	1.4484	details	3'UTR -X--------X-X-
NM_178633	Mus musculus kelch-like 2, Mayven (Drosophila) (Klhl2), mRNA.	1.447	details	3'UTR X-X-X-
XM_001478863	PREDICTED: Mus musculus similar to Myocyte enhancer factor 2A (LOC1000...	1.4415	details	3'UTR -X------------------
NM_001033713	Mus musculus myocyte enhancer factor 2A (Mef2a), mRNA.	1.4415	details	3'UTR -X----
NM_013625	Mus musculus platelet-activating factor acetylhydrolase, isoform 1b, b...	1.4387	details	3'UTR --------------X-X---
XM_001476465	PREDICTED: Mus musculus similar to platelet-activating factor acetylhy...	1.4387	details	3'UTR --------------X-X---
NM_007778	Mus musculus colony stimulating factor 1 (macrophage) (Csf1), mRNA.	1.4352	details	3'UTR -X---X------
XM_978106	PREDICTED: Mus musculus hypothetical LOC665606 (LOC665606), mRNA.	1.4306	details	3'UTR X-X
XM_993976	PREDICTED: Mus musculus hypothetical LOC665606 (LOC665606), mRNA.	1.4306	details	3'UTR X-X
NM_027504	Mus musculus PR domain containing 16 (Prdm16), mRNA.	1.422	details	3'UTR --------X----X---X---X--
NM_033565	Mus musculus AF4/FMR2 family, member 4 (Aff4), mRNA.	1.4211	details	3'UTR --------X---X--X-----------------
NM_001039106	Mus musculus DDHD domain containing 1 (Ddhd1), transcript variant 1, m...	1.4203	details	3'UTR -X------X--X-
NM_176845	Mus musculus DDHD domain containing 1 (Ddhd1), transcript variant 2, m...	1.4203	details	3'UTR -X------X--X-
NM_001042719	Mus musculus DDHD domain containing 1 (Ddhd1), transcript variant 3, m...	1.4203	details	3'UTR -X------X--X-
NM_001010825	Mus musculus DNA segment, Chr 5, ERATO Doi 40, expressed (D5Ertd40e), ...	1.4199	details	3'UTR ------XX
NM_172765	Mus musculus zinc finger and BTB domain containing 44 (Zbtb44), mRNA.	1.4155	details	3'UTR -X---X-X-
NM_019477	Mus musculus acyl-CoA synthetase long-chain family member 4 (Acsl4), t...	1.4148	details	3'UTR -------X---X-X
NM_207625	Mus musculus acyl-CoA synthetase long-chain family member 4 (Acsl4), t...	1.4148	details	3'UTR -------X---X-X
NM_001033600	Mus musculus acyl-CoA synthetase long-chain family member 4 (Acsl4), t...	1.4148	details	3'UTR -------X---X-X
XM_974678	PREDICTED: Mus musculus RIKEN cDNA D630045J12 gene (D630045J12Rik), mR...	1.4132	details	3'UTR -X--------X----X-X-------X-
XM_986853	PREDICTED: Mus musculus RIKEN cDNA D630045J12 gene (D630045J12Rik), mR...	1.4132	details	3'UTR -X--------X----X-X-------X-
NM_025707	Mus musculus kelch-like 28 (Drosophila) (Klhl28), mRNA.	1.4131	details	3'UTR -X--XX
NM_009576	Mus musculus zinc finger protein of the cerebellum 4 (Zic4), mRNA.	1.4131	details	3'UTR --XX----------X
NM_175273	Mus musculus RIKEN cDNA 2310046O06 gene (2310046O06Rik), mRNA.	1.4047	details	3'UTR ---X------X-X-
NM_181401	Mus musculus transmembrane protein 64 (Tmem64), mRNA.	1.4035	details	3'UTR -X----X----
NM_001043322	Mus musculus formin 1 (Fmn1), transcript variant 2, mRNA.	1.4011	details	3'UTR -------------X-------------XX-----X---
NM_010230	Mus musculus formin 1 (Fmn1), transcript variant 1, mRNA.	1.4011	details	3'UTR -------------X-------------XX-----X---
NM_001025572	Mus musculus ankyrin repeat domain 12 (Ankrd12), mRNA.	1.396	details	3'UTR ---X--X---X-X-
NM_173406	Mus musculus JAZF zinc finger 1 (Jazf1), mRNA.	1.3943	details	3'UTR ----XX--
XM_917443	PREDICTED: Mus musculus transmembrane and coiled coil domains 1, trans...	1.3939	details	3'UTR ---X-----X--XX
XM_892747	PREDICTED: Mus musculus transmembrane and coiled coil domains 1, trans...	1.3939	details	3'UTR ---X-----X--XX
NM_001109628	Mus musculus Cdc2-related kinase, arginine/serine-rich (Crkrs), transc...	1.3936	details	3'UTR -XX-------X--X---
NM_001109626	Mus musculus Cdc2-related kinase, arginine/serine-rich (Crkrs), transc...	1.3936	details	3'UTR -XX-------X--X---
NM_001029988	Mus musculus FAT tumor suppressor homolog 2 (Drosophila) (Fat2), mRNA.	1.3925	details	3'UTR ----X---
NM_008709	Mus musculus v-myc myelocytomatosis viral related oncogene, neuroblast...	1.3915	details	3'UTR --XXX-
NM_010470	Mus musculus heterochromatin protein 1, binding protein 3 (Hp1bp3), mR...	1.3914	details	3'UTR ----X-X-
XM_359374	PREDICTED: Mus musculus gene model 98, (NCBI) (Gm98), mRNA.	1.3885	details	3'UTR ----X-X-----
XM_981099	PREDICTED: Mus musculus gene model 98, (NCBI) (Gm98), mRNA.	1.3885	details	3'UTR ----X-X-----
XM_888586	PREDICTED: Mus musculus gene model 98, (NCBI), transcript variant 2 (G...	1.3885	details	3'UTR ----X-X-----
NM_172468	Mus musculus sorting nexin family member 30 (Snx30), mRNA.	1.3875	details	3'UTR --X--------X---------X------X-
NM_007900	Mus musculus ect2 oncogene (Ect2), mRNA.	1.3859	details	3'UTR XXX----
NM_007735	Mus musculus procollagen, type IV, alpha 4 (Col4a4), mRNA.	1.3816	details	3'UTR ---X-X-------
NM_013454	Mus musculus ATP-binding cassette, sub-family A (ABC1), member 1 (Abca...	1.3777	details	3'UTR -X------------XX-
NM_001004367	Mus musculus CXXC finger 4 (Cxxc4), mRNA.	1.3777	details	3'UTR -X--X-------------X--
NM_173413	Mus musculus RAB8B, member RAS oncogene family (Rab8b), mRNA.	1.3701	details	3'UTR --X----------X-------
NM_029793	Mus musculus golgi autoantigen, golgin subfamily a, 1 (Golga1), mRNA.	1.3664	details	3'UTR -X-------X-
NM_030685	Mus musculus DNA segment, Chr 3, University of California at Los Angel...	1.3619	details	3'UTR ----X-X--X
NM_177139	Mus musculus LY6/PLAUR domain containing 6 (Lypd6), mRNA.	1.3619	details	3'UTR ---------X-X---
NM_001004761	Mus musculus G protein-coupled receptor 158 (Gpr158), mRNA.	1.3507	details	3'UTR ---X-----X-X-X-
XM_001473077	PREDICTED: Mus musculus F-box protein 10 (Fbxo10), mRNA.	1.3502	details	3'UTR -----X--X
XM_194139	PREDICTED: Mus musculus F-box protein 10 (Fbxo10), mRNA.	1.3502	details	3'UTR -----X--X
NM_175392	Mus musculus RIKEN cDNA 5730472N09 gene (5730472N09Rik), mRNA.	1.3502	details	3'UTR ----X-X-
NM_001039493	Mus musculus RIKEN cDNA 9430067K14 gene (9430067K14Rik), mRNA.	1.3447	details	3'UTR -----X----X----------X---X-----
NM_197985	Mus musculus adiponectin receptor 2 (Adipor2), mRNA.	1.3309	details	3'UTR --------X-X-X-
NM_008845	Mus musculus phosphatidylinositol-5-phosphate 4-kinase, type II, alpha...	1.325	details	3'UTR ---------X-X
NM_021396	Mus musculus programmed cell death 1 ligand 2 (Pdcd1lg2), mRNA.	1.3237	details	3'UTR -X---
NM_001013778	Mus musculus cDNA sequence BC068110 (BC068110), mRNA.	1.3229	details	3'UTR ------X-X----
NM_028141	Mus musculus zinc finger protein 661 (Zfp661), mRNA.	1.3208	details	3'UTR --XX----
NM_009306	Mus musculus synaptotagmin I (Syt1), mRNA.	1.315	details	3'UTR ---X--X-----
NM_028860	Mus musculus myotubularin related protein 3 (Mtmr3), mRNA.	1.3149	details	3'UTR ---X-X---X-
NM_001033189	Mus musculus expressed sequence C77080 (C77080), mRNA.	1.3125	details	3'UTR --X------X
NM_033562	Mus musculus Der1-like domain family, member 2 (Derl2), mRNA.	1.3124	details	3'UTR -XX---------X--
NM_021897	Mus musculus transformation related protein 53 inducible nuclear prote...	1.3123	details	3'UTR -------X--------X----X-
NM_009829	Mus musculus cyclin D2 (Ccnd2), mRNA.	1.3123	details	3'UTR -----X--------X-------X-
NM_024209	Mus musculus protein phosphatase 6, catalytic subunit (Ppp6c), mRNA.	1.3123	details	3'UTR XX-X
NM_016810	Mus musculus golgi SNAP receptor complex member 1 (Gosr1), mRNA.	1.3117	details	3'UTR ---X----X--------X-
NM_001033167	Mus musculus RIKEN cDNA 3110004L20 gene (3110004L20Rik), mRNA.	1.3018	details	3'UTR -X-------XX---------
NM_007496	Mus musculus zinc finger homeobox 3 (Zfhx3), mRNA.	1.2945	details	3'UTR -----X-----------X-X----
NM_172913	Mus musculus TOX high mobility group box family member 3 (Tox3), mRNA.	1.293	details	3'UTR ----X-X
NM_001033962	Mus musculus ubiquitin protein ligase E3A (Ube3a), transcript variant ...	1.293	details	3'UTR X-X--X----
NM_011668	Mus musculus ubiquitin protein ligase E3A (Ube3a), transcript variant ...	1.293	details	3'UTR X-X--X----
NM_018873	Mus musculus P140 gene (P140), mRNA.	1.293	details	3'UTR ----XXXX---------
NM_011127	Mus musculus paired related homeobox 1 (Prrx1), transcript variant 1, ...	1.2928	details	3'UTR -----X--X--X-----
NM_175686	Mus musculus paired related homeobox 1 (Prrx1), transcript variant 2, ...	1.2928	details	3'UTR ------X--X--X-----
NM_027946	Mus musculus WD repeat domain 68 (Wdr68), mRNA.	1.2885	details	3'UTR --X-----------X--X--X--
NM_011514	Mus musculus suppressor of variegation 3-9 homolog 1 (Drosophila) (Suv...	1.2868	details	3'UTR -X--XX---
XM_001479987	PREDICTED: Mus musculus similar to netrin 1 (LOC672215), mRNA.	1.2816	details	3'UTR --X-----X----X------------------
NM_008744	Mus musculus netrin 1 (Ntn1), mRNA.	1.2816	details	3'UTR --X-----X----X-----
NM_008541	Mus musculus MAD homolog 5 (Drosophila) (Smad5), mRNA.	1.2788	details	3'UTR ----X-----------X--X------
NM_178691	Mus musculus YOD1 OTU deubiquitinating enzyme 1 homologue (S. cerevisi...	1.2743	details	3'UTR ----XX-X----X-
NM_178682	Mus musculus RIKEN cDNA 4933426M11 gene (4933426M11Rik), mRNA.	1.2723	details	3'UTR --------X-X------X--
NM_025647	Mus musculus cytidylate kinase (Cmpk), mRNA.	1.2715	details	3'UTR X--X-X-
NM_026184	Mus musculus ERO1-like beta (S. cerevisiae) (Ero1lb), mRNA.	1.2708	details	3'UTR --------X-X--X
NM_019697	Mus musculus potassium voltage-gated channel, Shal-related family, mem...	1.2706	details	3'UTR ---X---X--X--
NM_008449	Mus musculus kinesin family member 5C (Kif5c), mRNA.	1.2704	details	3'UTR ----------XX-----X-
NM_007950	Mus musculus epiregulin (Ereg), mRNA.	1.2588	details	3'UTR --------------X-XX-
XM_001479683	PREDICTED: Mus musculus similar to MAD homolog 4 (Drosophila), transcr...	1.2588	details	3'UTR -----XXX----
XM_001479685	PREDICTED: Mus musculus similar to MAD homolog 4 (Drosophila), transcr...	1.2588	details	3'UTR -----XXX----
NM_011216	Mus musculus protein tyrosine phosphatase, receptor type, O (Ptpro), m...	1.2588	details	3'UTR -X--X--
NM_133957	Mus musculus nuclear factor of activated T-cells 5 (Nfat5), transcript...	1.2571	details	3'UTR X----------------------------XX-----X---X--
NM_011715	Mus musculus WD repeat domain 1 (Wdr1), mRNA.	1.2544	details	3'UTR -X---X
NM_011374	Mus musculus ST8 alpha-N-acetyl-neuraminide alpha-2,8-sialyltransferas...	1.2501	details	3'UTR ----------------------X-----X----X---
NM_178803	Mus musculus AE binding protein 2 (Aebp2), transcript variant 2, mRNA.	1.2431	details	3'UTR ---------XX--------X----
NM_001005605	Mus musculus AE binding protein 2 (Aebp2), transcript variant 1, mRNA.	1.2431	details	3'UTR ---------XX--------X----
NM_198294	Mus musculus tetratricopeptide repeat, ankyrin repeat and coiled-coil ...	1.243	details	3'UTR -----XX-X--
NM_001081225	Mus musculus RIKEN cDNA 6030443O07 gene (6030443O07Rik), mRNA.	1.2424	details	3'UTR -----XX---X------
NM_009204	Mus musculus solute carrier family 2 (facilitated glucose transporter)...	1.2319	details	3'UTR X-X---
NM_010714	Mus musculus LIM homeobox protein 9 (Lhx9), transcript variant 2, mRNA...	1.2311	details	3'UTR ---X---X----------
NM_001025565	Mus musculus LIM homeobox protein 9 (Lhx9), transcript variant 1, mRNA...	1.2311	details	3'UTR ---X---X----------
NM_133656	Mus musculus v-crk sarcoma virus CT10 oncogene homolog (avian) (Crk), ...	1.231	details	3'UTR ---X--X-------
NM_001039482	Mus musculus kelch-like 20 (Drosophila) (Klhl20), mRNA.	1.2261	details	3'UTR -X-X-----X-
NM_023314	Mus musculus eukaryotic translation initiation factor 4E member 2 (Eif...	1.2261	details	3'UTR ---X-X------X-
NM_009963	Mus musculus cryptochrome 2 (photolyase-like) (Cry2), mRNA.	1.2197	details	3'UTR ------X--XX-
NM_001033159	Mus musculus zinc finger protein 597 (Zfp597), mRNA.	1.2168	details	3'UTR X----------------X--X
NM_080729	Mus musculus interleukin 25 (Il25), mRNA.	1.2154	details	3'UTR -XX
NM_001013025	Mus musculus transforming growth factor, beta receptor associated prot...	1.2094	details	3'UTR ---X--XX-----
NM_025949	Mus musculus ribosomal protein S6 kinase polypeptide 6 (Rps6ka6), mRNA...	1.2071	details	3'UTR ----XXX--
XM_001479781	PREDICTED: Mus musculus hypothetical protein LOC100043396 (LOC10004339...	1.2068	details	3'UTR ---XXX-
NM_024452	Mus musculus leucine zipper protein 1 (Luzp1), mRNA.	1.206	details	3'UTR ---X-X----X----------
NM_001110209	Mus musculus limb and neural patterns (Lnp), transcript variant 2, mRN...	1.2049	details	3'UTR ----X----------------X---X-------X---X
NM_027133	Mus musculus limb and neural patterns (Lnp), transcript variant 1, mRN...	1.2049	details	3'UTR ---X----------------X---X-------X---X
NM_175155	Mus musculus SAM and SH3 domain containing 1 (Sash1), mRNA.	1.2013	details	3'UTR -X-------------X-
NM_175518	Mus musculus RIKEN cDNA D730040F13 gene (D730040F13Rik), mRNA.	1.1938	details	3'UTR ----------X----------------X-------------X---------------------X----
NM_007487	Mus musculus ADP-ribosylation factor-like 4A (Arl4a), transcript varia...	1.1936	details	3'UTR -------X----X--
NM_001039515	Mus musculus ADP-ribosylation factor-like 4A (Arl4a), transcript varia...	1.1936	details	3'UTR -------X----X--
NM_009343	Mus musculus PHD finger protein 1 (Phf1), mRNA.	1.1825	details	3'UTR XX-
NM_001039537	Mus musculus leukemia inhibitory factor (Lif), transcript variant 2, m...	1.1825	details	3'UTR -----------X---X-
NM_008501	Mus musculus leukemia inhibitory factor (Lif), transcript variant 1, m...	1.1825	details	3'UTR -----------X---X-
NM_011719	Mus musculus wingless-type MMTV integration site 9B (Wnt9b), mRNA.	1.1825	details	3'UTR --------X---X-----
XM_001473254	PREDICTED: Mus musculus similar to glypican-6, transcript variant 1 (L...	1.1799	details	3'UTR ----------X------X----
XM_001473269	PREDICTED: Mus musculus similar to glypican-6, transcript variant 2 (L...	1.1799	details	3'UTR ----------X------X----
NM_027491	Mus musculus Ras-related GTP binding D (Rragd), mRNA.	1.1799	details	3'UTR -X----------------
XM_001474902	PREDICTED: Mus musculus additional sex combs like 3 (Drosophila) (Asxl...	1.1799	details	3'UTR --------------X------X----------
XM_140204	PREDICTED: Mus musculus additional sex combs like 3 (Drosophila) (Asxl...	1.1799	details	3'UTR --------------X------X----------
NM_001079844	Mus musculus glypican 6 (Gpc6), transcript variant 1, mRNA.	1.1799	details	3'UTR -----------X-----X-----
NM_020005	Mus musculus p300/CBP-associated factor (Pcaf), mRNA.	1.1799	details	3'UTR -X-X------
NM_011821	Mus musculus glypican 6 (Gpc6), transcript variant 2, mRNA.	1.1799	details	3'UTR -----------X-----X-----
NM_027642	Mus musculus PHD finger protein 6 (Phf6), mRNA.	1.1799	details	3'UTR ----------X-X---
NM_153118	Mus musculus formin binding protein 1-like (Fnbp1l), mRNA.	1.1792	details	3'UTR -----X------X-----
NM_030197	Mus musculus RIKEN cDNA 2700078E11 gene (2700078E11Rik), mRNA.	1.1792	details	3'UTR -X-X---
NM_172413	Mus musculus RAP2C, member of RAS oncogene family (Rap2c), mRNA.	1.1792	details	3'UTR --------XX-----
NM_001081260	Mus musculus tankyrase 1 binding protein 1 (Tnks1bp1), mRNA.	1.1792	details	3'UTR -XX
NM_008216	Mus musculus hyaluronan synthase 2 (Has2), mRNA.	1.1792	details	3'UTR -X-------X-
XM_001479962	PREDICTED: Mus musculus RasGEF domain family, member 1A (Rasgef1a), mR...	1.1791	details	3'UTR --X----X--
NM_028627	Mus musculus pleckstrin and Sec7 domain containing (Psd), mRNA.	1.1791	details	3'UTR -X--
NM_027629	Mus musculus phosphoglucomutase 2-like 1 (Pgm2l1), mRNA.	1.1791	details	3'UTR -----------------X--------------X
XM_893519	PREDICTED: Mus musculus predicted gene, EG628746 (EG628746), mRNA.	1.1791	details	3'UTR ---------X-X-------
NM_008078	Mus musculus glutamic acid decarboxylase 2 (Gad2), mRNA.	1.1791	details	3'UTR -----------X--X----
XM_986257	PREDICTED: Mus musculus RasGEF domain family, member 1A (Rasgef1a), mR...	1.1791	details	3'UTR --X----X--
NM_001001798	Mus musculus Atpase, class VI, type 11C (Atp11c), transcript variant 2...	1.1772	details	3'UTR ----X--X-X--X
NM_001037863	Mus musculus Atpase, class VI, type 11C (Atp11c), transcript variant 1...	1.1772	details	3'UTR -----X--X-X-X-
NM_031179	Mus musculus splicing factor 3b, subunit 1 (Sf3b1), mRNA.	1.1772	details	3'UTR -X-----X--X-
NM_146083	Mus musculus splicing factor, arginine/serine-rich 7 (Sfrs7), mRNA.	1.1758	details	3'UTR --X-XX-X
NM_175381	Mus musculus RIKEN cDNA 2700081O15 gene (2700081O15Rik), mRNA.	1.1751	details	3'UTR ---X----XX-----
NM_001081499	Mus musculus TBC1 domain family, member 8B (Tbc1d8b), mRNA.	1.1721	details	3'UTR -X---X-X-
NM_008688	Mus musculus nuclear factor I/C (Nfic), transcript variant 1, mRNA.	1.1701	details	3'UTR ----X-X-------------------
NM_026756	Mus musculus nuclear factor I/C (Nfic), transcript variant 2, mRNA.	1.1701	details	3'UTR ----XX-------------------
NM_001102563	Mus musculus RIKEN cDNA 1500031I19 gene (1500031I19Rik), mRNA.	1.1659	details	3'UTR -XX----
NM_011803	Mus musculus Kruppel-like factor 6 (Klf6), mRNA.	1.1635	details	3'UTR ---------X---X---
XM_001471991	PREDICTED: Mus musculus similar to Trps1 protein, transcript variant 2...	1.1617	details	3'UTR XX-
NM_032000	Mus musculus trichorhinophalangeal syndrome I (human) (Trps1), mRNA.	1.1617	details	3'UTR XX
XM_001471949	PREDICTED: Mus musculus similar to Trps1 protein, transcript variant 1...	1.1617	details	3'UTR XX--------------
XM_001472028	PREDICTED: Mus musculus similar to Trps1 protein, transcript variant 3...	1.1617	details	3'UTR XX--------------
XM_001472052	PREDICTED: Mus musculus similar to Trps1 protein, transcript variant 4...	1.1617	details	3'UTR XX-
NM_133700	Mus musculus BTB (POZ) domain containing 10 (Btbd10), mRNA.	1.1616	details	3'UTR --XX-
NM_027453	Mus musculus basic transcription factor 3-like 4 (Btf3l4), mRNA.	1.1606	details	3'UTR -X--X---------
XM_001479718	PREDICTED: Mus musculus similar to Regulatory factor X, 3 (influences ...	1.1605	details	3'UTR --X------------------
NM_007566	Mus musculus baculoviral IAP repeat-containing 6 (Birc6), mRNA.	1.1605	details	3'UTR -X-X----
NM_028763	Mus musculus chromobox homolog 6 (Cbx6), mRNA.	1.1604	details	3'UTR ----------------X-X--
NM_010225	Mus musculus forkhead box F2 (Foxf2), mRNA.	1.1604	details	3'UTR ---XX
NM_008665	Mus musculus myelin transcription factor 1 (Myt1), mRNA.	1.1604	details	3'UTR -----XX---
NM_011081	Mus musculus phosphatidylinositol glycan anchor biosynthesis, class A ...	1.1604	details	3'UTR -X--------X
NM_010585	Mus musculus inositol 1,4,5-triphosphate receptor 1 (Itpr1), mRNA.	1.1604	details	3'UTR -X--X--
NM_009754	Mus musculus BCL2-like 11 (apoptosis facilitator) (Bcl2l11), transcrip...	1.1604	details	3'UTR --X--------XX---------
NM_010171	Mus musculus coagulation factor III (F3), mRNA.	1.1604	details	3'UTR XX-X-
NM_207680	Mus musculus BCL2-like 11 (apoptosis facilitator) (Bcl2l11), transcrip...	1.1604	details	3'UTR --X--------XX---------
NM_207681	Mus musculus BCL2-like 11 (apoptosis facilitator) (Bcl2l11), transcrip...	1.1604	details	3'UTR --X--------XX---------
NM_007471	Mus musculus amyloid beta (A4) precursor protein (App), mRNA.	1.1604	details	3'UTR ---XX-
NM_024244	Mus musculus RIKEN cDNA 1200015N20 gene (1200015N20Rik), mRNA.	1.1604	details	3'UTR X-----X-
NM_009031	Mus musculus retinoblastoma binding protein 7 (Rbbp7), mRNA.	1.1604	details	3'UTR -X--
XM_001476088	PREDICTED: Mus musculus hypothetical protein LOC100041278 (LOC10004127...	1.1603	details	3'UTR ---X-----X
NM_010118	Mus musculus early growth response 2 (Egr2), mRNA.	1.1603	details	3'UTR --XX---
XM_001474224	PREDICTED: Mus musculus hypothetical protein LOC100045407 (LOC10004540...	1.1603	details	3'UTR ---X-----X
NM_001080813	Mus musculus RAB11 family interacting protein 1 (class I) (Rab11fip1),...	1.1603	details	3'UTR ---X-------X-----------
NM_153567	Mus musculus SLAIN motif family, member 2 (Slain2), mRNA.	1.1603	details	3'UTR -X---------X---
XM_001474947	PREDICTED: Mus musculus similar to mKIAA3002 protein (LOC100045795), m...	1.1603	details	3'UTR X-----------------X-----------
NM_172684	Mus musculus rosbin, round spermatid basic protein 1 (Rsbn1), mRNA.	1.1603	details	3'UTR X-----------------X--
NM_009579	Mus musculus solute carrier family 30 (zinc transporter), member 1 (Sl...	1.159	details	3'UTR ------X---X-------
NM_144925	Mus musculus trinucleotide repeat containing 6a (Tnrc6a), mRNA.	1.1575	details	3'UTR ---X-------X-
NM_009274	Mus musculus serine/arginine-rich protein specific kinase 2 (Srpk2), m...	1.1575	details	3'UTR ---X---X---X----------
NM_011711	Mus musculus formin-like 3 (Fmnl3), mRNA.	1.1541	details	3'UTR -X--XX-
NM_001038993	Mus musculus ring finger protein 38 (Rnf38), transcript variant 2, mRN...	1.1513	details	3'UTR -----X--X--X------
NM_175201	Mus musculus ring finger protein 38 (Rnf38), transcript variant 1, mRN...	1.1513	details	3'UTR -----X--X--X------
XM_001473045	PREDICTED: Mus musculus hypothetical protein LOC100044714 (LOC10004471...	1.1492	details	3'UTR --X------X
XM_001475957	PREDICTED: Mus musculus hypothetical protein LOC100040820 (LOC10004082...	1.1492	details	3'UTR --X------X
NM_011976	Mus musculus sema domain, immunoglobulin domain (Ig), transmembrane do...	1.1492	details	3'UTR -X---X--
NM_027326	Mus musculus myeloid/lymphoid or mixed lineage-leukemia translocation ...	1.1486	details	3'UTR -------------------X--
NM_029931	Mus musculus myeloid/lymphoid or mixed lineage-leukemia translocation ...	1.1486	details	3'UTR -------------------X--
NM_001081149	Mus musculus MYST histone acetyltransferase (monocytic leukemia) 3 (My...	1.1486	details	3'UTR ---X-------X--
NM_172858	Mus musculus p21 (CDKN1A)-activated kinase 7 (Pak7), mRNA.	1.1485	details	3'UTR --XX--------
NM_018811	Mus musculus abhydrolase domain containing 2 (Abhd2), mRNA.	1.1471	details	3'UTR ---X---X
NM_173038	Mus musculus tubulin folding cofactor E-like (Tbcel), mRNA.	1.1418	details	3'UTR -------X---------X-
NM_011916	Mus musculus 5'-3' exoribonuclease 1 (Xrn1), mRNA.	1.1407	details	3'UTR -X
NM_009177	Mus musculus ST3 beta-galactoside alpha-2,3-sialyltransferase 1 (St3ga...	1.1403	details	3'UTR -------X--X-------X-
NM_172600	Mus musculus RIKEN cDNA 6720456H20 gene (6720456H20Rik), mRNA.	1.1401	details	3'UTR ---XX-X---------
NM_001034085	Mus musculus protein phosphatase 2 (formerly 2A), regulatory subunit A...	1.1401	details	3'UTR -X--X----
NM_146241	Mus musculus TRH-degrading enzyme (Trhde), mRNA.	1.1355	details	3'UTR ---X------X--
NM_022378	Mus musculus forkhead box B1 (Foxb1), mRNA.	1.1345	details	3'UTR -----XX--
NM_207663	Mus musculus desmuslin (Dmn), transcript variant 2, mRNA.	1.1336	details	3'UTR ------X----X-X--
NM_183312	Mus musculus desmuslin (Dmn), transcript variant 3, mRNA.	1.1336	details	3'UTR -------X----X-X--
NM_201639	Mus musculus desmuslin (Dmn), transcript variant 1, mRNA.	1.1336	details	3'UTR ------X----X-X--
XM_980580	PREDICTED: Mus musculus zinc finger, CCHC domain containing 2 (Zcchc2)...	1.1327	details	3'UTR ---XX--------X-
NM_010901	Mus musculus nuclear factor of activated T-cells, cytoplasmic, calcine...	1.1325	details	3'UTR -X-------X--X-
NM_020610	Mus musculus nuclear receptor interacting protein 3 (Nrip3), mRNA.	1.1289	details	3'UTR ----------X----X-
NM_010713	Mus musculus LIM homeobox protein 8 (Lhx8), mRNA.	1.1289	details	3'UTR --XX
NM_009723	Mus musculus ATPase, Ca++ transporting, plasma membrane 2 (Atp2b2), tr...	1.1289	details	3'UTR --------X-----X
NM_177740	Mus musculus RGM domain family, member A (Rgma), mRNA.	1.1289	details	3'UTR -----X--X-
NM_001036684	Mus musculus ATPase, Ca++ transporting, plasma membrane 2 (Atp2b2), tr...	1.1289	details	3'UTR --------X-----X
XM_001479494	PREDICTED: Mus musculus expressed sequence AI848100 (AI848100), mRNA.	1.1288	details	3'UTR ------X---X-
XM_975051	PREDICTED: Mus musculus expressed sequence AI848100 (AI848100), mRNA.	1.1288	details	3'UTR ------X---X-
NM_013760	Mus musculus DnaJ (Hsp40) homolog, subfamily B, member 9 (Dnajb9), mRN...	1.1281	details	3'UTR ----XX
NM_016676	Mus musculus RAB10, member RAS oncogene family (Rab10), mRNA.	1.1281	details	3'UTR -X--------X--
NM_010441	Mus musculus high mobility group AT-hook 2 (Hmga2), mRNA.	1.1281	details	3'UTR ------X---------
NM_023668	Mus musculus nuclear distribution gene E-like homolog 1 (A. nidulans) ...	1.1281	details	3'UTR -X--X--
NM_027920	Mus musculus membrane-associated ring finger (C3HC4) 8 (March8), mRNA.	1.1271	details	3'UTR ---X-----------X-
NM_010051	Mus musculus dickkopf homolog 1 (Xenopus laevis) (Dkk1), mRNA.	1.1265	details	3'UTR -X----X-
NM_173182	Mus musculus fibronectin type III domain containing 3B (Fndc3b), mRNA.	1.1264	details	3'UTR X-----------X----
NM_177082	Mus musculus trans-acting transcription factor 8 (Sp8), mRNA.	1.1264	details	3'UTR -------X---X---
NM_027425	Mus musculus RUN and FYVE domain-containing 2 (Rufy2), mRNA.	1.1264	details	3'UTR --X-----------------------------X---
XM_893730	PREDICTED: Mus musculus predicted gene, EG628919 (EG628919), mRNA.	1.1263	details	3'UTR X---X---
NM_026179	Mus musculus abhydrolase domain containing 5 (Abhd5), mRNA.	1.1263	details	3'UTR --XX-------
XM_133543	PREDICTED: Mus musculus A kinase (PRKA) anchor protein 13, transcript ...	1.1247	details	3'UTR -X--------X--X-------
XM_907140	PREDICTED: Mus musculus A kinase (PRKA) anchor protein 13, transcript ...	1.1247	details	3'UTR -X--------X--X-------
NM_145937	Mus musculus sulfatase modifying factor 1 (Sumf1), mRNA.	1.1173	details	3'UTR ---X-X--
NM_028792	Mus musculus Josephin domain containing 1 (Josd1), mRNA.	1.1163	details	3'UTR X---X-X---
XM_984786	PREDICTED: Mus musculus tensin 1 (Tns1), mRNA.	1.1127	details	3'UTR -------------X--XX----
XM_619639	PREDICTED: Mus musculus tensin 1 (Tns1), mRNA.	1.1127	details	3'UTR -------------X--XX----
XM_001473941	PREDICTED: Mus musculus similar to FERMRhoGEF (Arhgef) and pleckstrin ...	1.1106	details	3'UTR -------------------X--X-----------
NM_009229	Mus musculus syntrophin, basic 2 (Sntb2), mRNA.	1.1097	details	3'UTR ----------X--X-
XM_991213	PREDICTED: Mus musculus OTU domain containing 1 (Otud1), mRNA.	1.1096	details	3'UTR X--X---
XM_622877	PREDICTED: Mus musculus OTU domain containing 1 (Otud1), mRNA.	1.1096	details	3'UTR X--X---
XM_912498	PREDICTED: Mus musculus OTU domain containing 1 (Otud1), mRNA.	1.1096	details	3'UTR X--X---
NM_011877	Mus musculus protein tyrosine phosphatase, non-receptor type 21 (Ptpn2...	1.1093	details	3'UTR -X--X-----
XM_912718	PREDICTED: Mus musculus thyroid hormone receptor interactor 11, transc...	1.1093	details	3'UTR X-------------X----
NM_170755	Mus musculus cDNA sequence BC038286 (BC038286), mRNA.	1.1093	details	3'UTR --XX-

## Sheet: Feuil2
ElMMo miRNA target prediction server		For mmu-miR-293
Results
* target prediction summary for all selected miRNAs
* target prediction summary for all selected mRNAs
* Compare predicted targets set to whole mRNA set, looking for enrichment and depletion in Gene Ontology terms
Considering all mRNA from RefSeq in Mus musculus (34947 transcripts)
Target prediction - grouped by miRNA, ordered by descending number of expected sites
mmu-miR-293 has 131 predicted targets, among which 0 harbor a site likely to be under evolutionary selective pressure details
Target prediction - grouped by mRNA, ordered by descending number of expected sites for any of the selected miRNAs
131 predicted targets (download plain text listing), 131 shown (3'UTR scale : 1 dash = 200 nucleotides) :
XM_001472349	PREDICTED: Mus musculus hypothetical protein LOC100044467 (LOC10004446...	0	details	3'UTR X----
XM_001479744	PREDICTED: Mus musculus similar to mafG, transcript variant 1 (LOC1000...	0	details	3'UTR --------------------X-
XM_001479751	PREDICTED: Mus musculus similar to mafG, transcript variant 2 (LOC1000...	0	details	3'UTR --------------------X-
NM_177343	Mus musculus calcium/calmodulin-dependent protein kinase ID (Camk1d), ...	0	details	3'UTR ---------------------------X-
XM_898603	PREDICTED: Mus musculus predicted gene, EG625121 (EG625121), mRNA.	0	details	3'UTR X---------
XM_001476285	PREDICTED: Mus musculus similar to casein kinase II, alpha prime subun...	0	details	3'UTR X-----------------------
NM_175003	Mus musculus expressed sequence AU040829 (AU040829), transcript varian...	0	details	3'UTR -X------
NM_007581	Mus musculus calcium channel, voltage-dependent, beta 3 subunit (Cacnb...	0	details	3'UTR --X---
NM_013684	Mus musculus TATA box binding protein (Tbp), mRNA.	0	details	3'UTR -X--
NM_146047	Mus musculus CLPTM1-like (Clptm1l), mRNA.	0	details	3'UTR X---
NM_019982	Mus musculus seizure related 6 homolog like (Sez6l), mRNA.	0	details	3'UTR -------------X-
XM_001476984	PREDICTED: Mus musculus similar to CKLF-like MARVEL transmembrane doma...	0	details	3'UTR ------------X----------------------
NM_010719	Mus musculus lipase, hormone sensitive (Lipe), transcript variant 1, m...	0	details	3'UTR X--
NM_010607	Mus musculus potassium channel, subfamily K, member 2 (Kcnk2), mRNA.	0	details	3'UTR -X--------
XM_919085	PREDICTED: Mus musculus predicted gene, EG625121 (EG625121), mRNA.	0	details	3'UTR X---------
NM_001013778	Mus musculus cDNA sequence BC068110 (BC068110), mRNA.	0	details	3'UTR ------X------
NM_001039507	Mus musculus lipase, hormone sensitive (Lipe), transcript variant 2, m...	0	details	3'UTR X--
NM_001033417	Mus musculus gene model 766, (NCBI) (Gm766), mRNA.	0	details	3'UTR ---X-----
NM_001044741	Mus musculus calcium channel, voltage-dependent, beta 3 subunit (Cacnb...	0	details	3'UTR --X---
NM_019550	Mus musculus polypyrimidine tract binding protein 2 (Ptbp2), mRNA.	0	details	3'UTR -------X
NM_009576	Mus musculus zinc finger protein of the cerebellum 4 (Zic4), mRNA.	0	details	3'UTR ---X-----------
XM_001478593	PREDICTED: Mus musculus similar to 4933409K07Rik protein (LOC100042539...	0	details	3'UTR -X-------------
XM_001478493	PREDICTED: Mus musculus similar to 4933409K07Rik protein (LOC100042466...	0	details	3'UTR -X-----
NM_010731	Mus musculus zinc finger and BTB domain containing 7a (Zbtb7a), mRNA.	0	details	3'UTR ---X-------------
XM_001478587	PREDICTED: Mus musculus similar to 4933409K07Rik protein (LOC100042536...	0	details	3'UTR -X----
NM_212450	Mus musculus CTD (carboxy-terminal domain, RNA polymerase II, polypept...	0	details	3'UTR -------X--------
NM_024281	Mus musculus ribosome binding protein 1 (Rrbp1), transcript variant 1,...	0	details	3'UTR --X-
XM_979819	PREDICTED: Mus musculus similar to 4933409K07Rik protein (LOC665845), ...	0	details	3'UTR -X----
NM_009181	Mus musculus ST8 alpha-N-acetyl-neuraminide alpha-2,8-sialyltransferas...	0	details	3'UTR -------------------X-
NM_172502	Mus musculus cDNA sequence BC057552 (BC057552), mRNA.	0	details	3'UTR X--
XM_001477989	PREDICTED: Mus musculus hypothetical protein LOC100042018 (LOC10004201...	0	details	3'UTR -X-
NM_011197	Mus musculus prostaglandin F2 receptor negative regulator (Ptgfrn), mR...	0	details	3'UTR -X---------------
XM_001472494	PREDICTED: Mus musculus similar to 4933409K07Rik protein (LOC100039331...	0	details	3'UTR -X-------------
XM_001473293	PREDICTED: Mus musculus similar to 4933409K07Rik protein (LOC100041522...	0	details	3'UTR -X-------------
XM_001473759	PREDICTED: Mus musculus similar to 4933409K07Rik protein (LOC100039909...	0	details	3'UTR -X----------
XM_001472444	PREDICTED: Mus musculus similar to 4933409K07Rik protein (LOC100039323...	0	details	3'UTR -X-------------
NM_001085416	Mus musculus zinc finger protein 467 (Zfp467), transcript variant 3, m...	0	details	3'UTR ---X--X-------
NM_001002267	Mus musculus transmembrane protein 158 (Tmem158), mRNA.	0	details	3'UTR -X--
XM_001480065	PREDICTED: Mus musculus tau tubulin kinase 1 (Ttbk1), mRNA.	0	details	3'UTR X--------------
NM_023625	Mus musculus RIKEN cDNA 1300012G16 gene (1300012G16Rik), mRNA.	0	details	3'UTR ---X------
NM_021403	Mus musculus RIKEN cDNA 2900083I11 gene (2900083I11Rik), mRNA.	0	details	3'UTR ------X--
NM_001039168	Mus musculus DNA segment, Chr 11, Brigham & Women's Genetics 0517 expr...	0	details	3'UTR -------------X-
NM_001039167	Mus musculus DNA segment, Chr 11, Brigham & Women's Genetics 0517 expr...	0	details	3'UTR -------------X-
XM_001476251	PREDICTED: Mus musculus hypothetical protein LOC100046467 (LOC10004646...	0	details	3'UTR -------X--
NM_001024931	Mus musculus DNA segment, Chr 11, Brigham & Women's Genetics 0517 expr...	0	details	3'UTR ------X-
NM_025895	Mus musculus mediator of RNA polymerase II transcription, subunit 28 h...	0	details	3'UTR ---X-----------------
NM_144935	Mus musculus cDNA sequence BC018242 (BC018242), mRNA.	0	details	3'UTR ----X---
NM_145536	Mus musculus cDNA sequence BC020535 (BC020535), mRNA.	0	details	3'UTR ------X--
NM_177185	Mus musculus RIKEN cDNA D130059P03 gene (D130059P03Rik), mRNA.	0	details	3'UTR ------------X----------------------------------------
NM_001009549	Mus musculus zinc finger protein 36, C3H type-like 3 (Zfp36l3), mRNA.	0	details	3'UTR X-
NM_133722	Mus musculus RIKEN cDNA 2210412D01 gene (2210412D01Rik), mRNA.	0	details	3'UTR ------X
NM_028248	Mus musculus transmembrane protein 87B (Tmem87b), mRNA.	0	details	3'UTR --X-------------
NM_177411	Mus musculus RAB5B, member RAS oncogene family (Rab5b), mRNA.	0	details	3'UTR ---X-----
NM_015823	Mus musculus membrane associated guanylate kinase, WW and PDZ domain c...	0	details	3'UTR ---X-
XM_976757	PREDICTED: Mus musculus predicted gene, EG665413 (EG665413), mRNA.	0	details	3'UTR ------X-
XM_001476670	PREDICTED: Mus musculus tau tubulin kinase 1 (Ttbk1), mRNA.	0	details	3'UTR X--------------
NM_199322	Mus musculus DOT1-like, histone H3 methyltransferase (S. cerevisiae) (...	0	details	3'UTR -X---
NM_009754	Mus musculus BCL2-like 11 (apoptosis facilitator) (Bcl2l11), transcrip...	0	details	3'UTR ------------X---------
NM_009761	Mus musculus BCL2/adenovirus E1B interacting protein 3-like (Bnip3l), ...	0	details	3'UTR -----------X-
XM_001472925	PREDICTED: Mus musculus hypothetical protein LOC100039461 (LOC10003946...	0	details	3'UTR -------X-
XM_001471801	PREDICTED: Mus musculus hypothetical protein LOC100044203 (LOC10004420...	0	details	3'UTR ------X--
NM_008512	Mus musculus low density lipoprotein receptor-related protein 1 (Lrp1)...	0	details	3'UTR -X---
NM_009344	Mus musculus pleckstrin homology-like domain, family A, member 1 (Phld...	0	details	3'UTR X---
NM_008730	Mus musculus neuronal pentraxin 1 (Nptx1), mRNA.	0	details	3'UTR ------------X-------
NM_009013	Mus musculus RAD51 associated protein 1 (Rad51ap1), mRNA.	0	details	3'UTR -X---
XM_001472236	PREDICTED: Mus musculus RIKEN cDNA 6330419J24 gene (6330419J24Rik), mR...	0	details	3'UTR -X-
NM_153056	Mus musculus sirtuin 7 (silent mating type information regulation 2, h...	0	details	3'UTR --X-
NM_010688	Mus musculus LIM and SH3 protein 1 (Lasp1), mRNA.	0	details	3'UTR -------X------
NM_008071	Mus musculus gamma-aminobutyric acid (GABA-A) receptor, subunit beta 3...	0	details	3'UTR --------X------------
NM_207680	Mus musculus BCL2-like 11 (apoptosis facilitator) (Bcl2l11), transcrip...	0	details	3'UTR ------------X---------
NM_207681	Mus musculus BCL2-like 11 (apoptosis facilitator) (Bcl2l11), transcrip...	0	details	3'UTR ------------X---------
NM_207708	Mus musculus synaptogyrin 1 (Syngr1), transcript variant 1a, mRNA.	0	details	3'UTR --------------X---
XM_001473708	PREDICTED: Mus musculus hypothetical protein LOC100045219 (LOC10004521...	0	details	3'UTR -X-----
NM_007983	Mus musculus Fas-associated factor 1 (Faf1), mRNA.	0	details	3'UTR X-----------
NM_010947	Mus musculus netrin 2-like (chicken) (Ntn2l), mRNA.	0	details	3'UTR ------X--------
NM_001038701	Mus musculus gamma-aminobutyric acid (GABA-A) receptor, subunit beta 3...	0	details	3'UTR --------X------------
NM_175114	Mus musculus trafficking protein, kinesin binding 1 (Trak1), mRNA.	0	details	3'UTR ---------X-
NM_175184	Mus musculus RIKEN cDNA 2610528K11 gene (2610528K11Rik), mRNA.	0	details	3'UTR ---X--------------
NM_175307	Mus musculus RIKEN cDNA 4732473B16 gene (4732473B16Rik), mRNA.	0	details	3'UTR -X---
NM_198163	Mus musculus RAB35, member RAS oncogene family (Rab35), mRNA.	0	details	3'UTR -X------
XM_001478241	PREDICTED: Mus musculus similar to RIKEN cDNA 2610528K11 gene (LOC1000...	0	details	3'UTR ---X--------------
NM_178751	Mus musculus ORAI calcium release-activated calcium modulator 2 (Orai2...	0	details	3'UTR -----------X----
NM_178692	Mus musculus RIKEN cDNA C130074G19 gene (C130074G19Rik), mRNA.	0	details	3'UTR --X----------
NM_177342	Mus musculus TAF5 RNA polymerase II, TATA box binding protein (TBP)-as...	0	details	3'UTR --X--
NM_175530	Mus musculus F-box protein 46 (Fbxo46), mRNA.	0	details	3'UTR --X---
NM_022305	Mus musculus UDP-Gal:betaGlcNAc beta 1,4- galactosyltransferase, polyp...	0	details	3'UTR -X------------
NM_008162	Mus musculus glutathione peroxidase 4 (Gpx4), transcript variant 2, mR...	0	details	3'UTR X-
NM_007906	Mus musculus eukaryotic translation elongation factor 1 alpha 2 (Eef1a...	0	details	3'UTR X--
NM_007715	Mus musculus circadian locomoter output cycles kaput (Clock), mRNA.	0	details	3'UTR -----------------X------
NM_008500	Mus musculus LIM homeobox protein 6 (Lhx6), transcript variant 1, mRNA...	0	details	3'UTR ----------X-
NM_008638	Mus musculus methylenetetrahydrofolate dehydrogenase (NAD+ dependent),...	0	details	3'UTR --X---
NM_009568	Mus musculus zinc finger protein 94 (Zfp94), mRNA.	0	details	3'UTR ---X-
NM_172721	Mus musculus F-box and WD-40 domain protein 8 (Fbxw8), mRNA.	0	details	3'UTR ------------X----
NM_001083127	Mus musculus LIM homeobox protein 6 (Lhx6), transcript variant 4, mRNA...	0	details	3'UTR ----------X
NM_001083126	Mus musculus LIM homeobox protein 6 (Lhx6), transcript variant 3, mRNA...	0	details	3'UTR ----------X-
NM_001039072	Mus musculus LIM domain binding 3 (Ldb3), transcript variant 3, mRNA.	0	details	3'UTR --X------------
NM_001039071	Mus musculus LIM domain binding 3 (Ldb3), transcript variant 2, mRNA.	0	details	3'UTR --X------------
NM_001037741	Mus musculus glutathione peroxidase 4 (Gpx4), transcript variant 1, mR...	0	details	3'UTR X-
NM_001039073	Mus musculus LIM domain binding 3 (Ldb3), transcript variant 4, mRNA.	0	details	3'UTR --X------------
NM_001039074	Mus musculus LIM domain binding 3 (Ldb3), transcript variant 5, mRNA.	0	details	3'UTR --X------------
NM_001083125	Mus musculus LIM homeobox protein 6 (Lhx6), transcript variant 2, mRNA...	0	details	3'UTR ----------X
NM_001082536	Mus musculus MKL (megakaryoblastic leukemia)/myocardin-like 1 (Mkl1), ...	0	details	3'UTR --X---
NM_010171	Mus musculus coagulation factor III (F3), mRNA.	0	details	3'UTR X----
NM_009234	Mus musculus SRY-box containing gene 11 (Sox11), mRNA.	0	details	3'UTR -----------------------X-------
NM_021493	Mus musculus RIKEN cDNA 4933428G20 gene (4933428G20Rik), mRNA.	0	details	3'UTR ----X--
NM_010683	Mus musculus laminin, gamma 1 (Lamc1), mRNA.	0	details	3'UTR --------X-----
NM_153049	Mus musculus MKL (megakaryoblastic leukemia)/myocardin-like 1 (Mkl1), ...	0	details	3'UTR --X---
NM_025670	Mus musculus RIKEN cDNA 5730403B10 gene (5730403B10Rik), mRNA.	0	details	3'UTR --------X-------
NM_025811	Mus musculus NHL repeat containing 2 (Nhlrc2), mRNA.	0	details	3'UTR -X------
NM_145587	Mus musculus SH3-binding kinase 1 (Sbk1), mRNA.	0	details	3'UTR ---X---------
NM_145501	Mus musculus phosphatidylinositol 4-kinase type 2 alpha (Pi4k2a), mRNA...	0	details	3'UTR ---X--------
NM_172424	Mus musculus mediator complex subunit 13-like (Med13l), mRNA.	0	details	3'UTR ------X-------
NM_019813	Mus musculus drebrin 1 (Dbn1), mRNA.	0	details	3'UTR -X-
NM_172606	Mus musculus membrane-associated ring finger (C3HC4) 6 (March6), mRNA.	0	details	3'UTR -X---------------
NM_011424	Mus musculus nuclear receptor co-repressor 2 (Ncor2), mRNA.	0	details	3'UTR ----X-
NM_011772	Mus musculus IKAROS family zinc finger 4 (Ikzf4), mRNA.	0	details	3'UTR ---X-----
NM_011918	Mus musculus LIM domain binding 3 (Ldb3), transcript variant 1, mRNA.	0	details	3'UTR --X------------
NM_015747	Mus musculus solute carrier family 20, member 1 (Slc20a1), mRNA.	0	details	3'UTR --X--
NM_013758	Mus musculus adducin 3 (gamma) (Add3), mRNA.	0	details	3'UTR -----X----
NM_145621	Mus musculus CaM kinase-like vesicle-associated (Camkv), mRNA.	0	details	3'UTR ------X-
NM_001093775	Mus musculus myelin transcription factor 1-like (Myt1l), transcript va...	0	details	3'UTR ----------X----
NM_008666	Mus musculus myelin transcription factor 1-like (Myt1l), transcript va...	0	details	3'UTR ----------X----
NM_001093778	Mus musculus myelin transcription factor 1-like (Myt1l), transcript va...	0	details	3'UTR ----------X----
NM_001093776	Mus musculus myelin transcription factor 1-like (Myt1l), transcript va...	0	details	3'UTR ----------X----
XM_001478863	PREDICTED: Mus musculus similar to Myocyte enhancer factor 2A (LOC1000...	0	details	3'UTR -----------------X--
NM_024272	Mus musculus single-stranded DNA binding protein 2 (Ssbp2), transcript...	0	details	3'UTR -X-------------
NM_024186	Mus musculus single-stranded DNA binding protein 2 (Ssbp2), transcript...	0	details	3'UTR -X--
XM_001474781	PREDICTED: Mus musculus similar to hCG19301 (LOC100045708), mRNA.	0	details	3'UTR ----------------------X---
XM_001471927	PREDICTED: Mus musculus hypothetical protein LOC100044176 (LOC10004417...	0	details	3'UTR X
XM_001471928	PREDICTED: Mus musculus hypothetical protein LOC100038852 (LOC10003885...	0	details	3'UTR X
NM_026677	Mus musculus RAB13, member RAS oncogene family (Rab13), mRNA.	0	details	3'UTR --X

## Sheet: Feuil3
ElMMo miRNA target prediction server						For mmu-miR-302 cluster
Results
* target prediction summary for all selected miRNAs
* target prediction summary for all selected mRNAs
* Compare predicted targets set to whole mRNA set, looking for enrichment and depletion in Gene Ontology terms
Considering all mRNA from RefSeq in Mus musculus (34947 transcripts)
Target prediction - grouped by miRNA, ordered by descending number of expected sites
mmu-miR-302a has 1977 predicted targets, among which 579 harbor a site likely to be under evolutionary selective pressure details
mmu-miR-302b has 1977 predicted targets, among which 579 harbor a site likely to be under evolutionary selective pressure details
mmu-miR-302c has 2252 predicted targets, among which 570 harbor a site likely to be under evolutionary selective pressure details
mmu-miR-302d has 1977 predicted targets, among which 579 harbor a site likely to be under evolutionary selective pressure details
Target prediction - grouped by mRNA, ordered by descending number of expected sites for any of the selected miRNAs
2654 predicted targets (download plain text listing), 500 shown (3'UTR scale : 1 dash = 200 nucleotides) :
These are only the 500 first predicted targets. If you're interested in predictions for transcripts beyond these, you can download the full list of predicted targets, download the flat files containing the full set of predictions for all miRs, or input the RefSeq you're interested in directly on the query page.
NM_194262	Mus musculus AT rich interactive domain 4B (Rbp1 like) (Arid4b), trans...	2.7982	details	3'UTR XX--------
NM_198122	Mus musculus AT rich interactive domain 4B (Rbp1 like) (Arid4b), trans...	2.7982	details	3'UTR XX--------
XM_001472291	PREDICTED: Mus musculus neuro-oncological ventral antigen 1, transcrip...	2.2905	details	3'UTR --XXX--------------------X--
XM_001472258	PREDICTED: Mus musculus neuro-oncological ventral antigen 1, transcrip...	2.2905	details	3'UTR --XXX--------------------X--
XM_922411	PREDICTED: Mus musculus neuro-oncological ventral antigen 1, transcrip...	2.2905	details	3'UTR --XXX--------------------X--
XM_912494	PREDICTED: Mus musculus neuro-oncological ventral antigen 1, transcrip...	2.2905	details	3'UTR --XXX--------------------X--
NM_001081195	Mus musculus AT rich interactive domain 4A (Rbp1 like) (Arid4a), mRNA.	2.2057	details	3'UTR XX-X------
NM_001081049	Mus musculus myeloid/lymphoid or mixed-lineage leukemia 1 (Mll1), mRNA...	2.1176	details	3'UTR ----X--X---X------------
NM_178267	Mus musculus RIKEN cDNA D630040G17 gene (D630040G17Rik), mRNA.	2.0268	details	3'UTR ------------X----X-X--
NM_176958	Mus musculus hypoxia-inducible factor 1, alpha subunit inhibitor (Hif1...	2.0041	details	3'UTR X----------------X---X---X-
XM_001475830	PREDICTED: Mus musculus similar to CCR4-NOT transcription complex, sub...	1.9381	details	3'UTR ------X----X---X---
NM_001081678	Mus musculus zinc finger protein 800 (Zfp800), mRNA.	1.8567	details	3'UTR -X-XX-----
NM_015771	Mus musculus large tumor suppressor 2 (Lats2), mRNA.	1.6013	details	3'UTR -X-------
NM_018807	Mus musculus pleiomorphic adenoma gene-like 2 (Plagl2), mRNA.	1.5731	details	3'UTR -X----------------X-
NM_172593	Mus musculus mesoderm induction early response 1, family member 3 (Mie...	1.573	details	3'UTR ---X------X-------
XM_001473689	PREDICTED: Mus musculus similar to Mier3 protein (LOC100045020), mRNA.	1.573	details	3'UTR ---X------X-------
NM_183261	Mus musculus nuclear receptor subfamily 2, group F, member 2 (Nr2f2), ...	1.5728	details	3'UTR ---X-X---------
NM_009697	Mus musculus nuclear receptor subfamily 2, group F, member 2 (Nr2f2), ...	1.5728	details	3'UTR ---X-X---------
NM_007904	Mus musculus endothelin receptor type B (Ednrb), mRNA.	1.5548	details	3'UTR -X--X--------
NM_134163	Mus musculus muscleblind-like 3 (Drosophila) (Mbnl3), mRNA.	1.5207	details	3'UTR -------------X-----------X---X---------
NM_198164	Mus musculus cell division cycle 2-like 6 (CDK8-like) (Cdc2l6), mRNA.	1.5146	details	3'UTR -XX----------
NM_001005605	Mus musculus AE binding protein 2 (Aebp2), transcript variant 1, mRNA.	1.4795	details	3'UTR --X-----XX--------------
NM_178803	Mus musculus AE binding protein 2 (Aebp2), transcript variant 2, mRNA.	1.4795	details	3'UTR --X-----XX--------------
NM_207222	Mus musculus LIM domain only 3 (Lmo3), mRNA.	1.4687	details	3'UTR X--X----
NM_207636	Mus musculus fibronectin type III domain containing 3a (Fndc3a), mRNA.	1.436	details	3'UTR ------XX----
NM_011112	Mus musculus poly (A) polymerase alpha (Papola), mRNA.	1.436	details	3'UTR -X----X------------------------------------------------------
NM_133215	Mus musculus myotubularin related protein 4 (Mtmr4), mRNA.	1.4357	details	3'UTR -----XX----
NM_172445	Mus musculus WD repeat domain 37 (Wdr37), transcript variant 1, mRNA.	1.4108	details	3'UTR ---X-X---------
NM_001039388	Mus musculus WD repeat domain 37 (Wdr37), transcript variant 2, mRNA.	1.4108	details	3'UTR ---X-X---------
XM_001474654	PREDICTED: Mus musculus similar to myocardial ischemic preconditioning...	1.4055	details	3'UTR ---X-------------------X
XM_001474668	PREDICTED: Mus musculus similar to myocardial ischemic preconditioning...	1.4055	details	3'UTR ---X-------------------X
NM_027642	Mus musculus PHD finger protein 6 (Phf6), mRNA.	1.4032	details	3'UTR ----------X---X-
NM_001081979	Mus musculus methyl CpG binding protein 2 (Mecp2), transcript variant ...	1.3879	details	3'UTR -----------X--X----------X-----------X----X-
NM_010788	Mus musculus methyl CpG binding protein 2 (Mecp2), transcript variant ...	1.3879	details	3'UTR -----------X--X----------X-----------X----X-
NM_207515	Mus musculus muscleblind-like 2 (Mbnl2), transcript variant 2, mRNA.	1.3775	details	3'UTR -------X-----X-
NM_008636	Mus musculus metal response element binding transcription factor 1 (Mt...	1.3775	details	3'UTR -X--------------X-
NM_175341	Mus musculus muscleblind-like 2 (Mbnl2), transcript variant 1, mRNA.	1.3775	details	3'UTR -------X-----X-
NM_178609	Mus musculus E2F transcription factor 7 (E2f7), mRNA.	1.3725	details	3'UTR -X-X----------
NM_029869	Mus musculus zinc finger with KRAB and SCAN domains 1 (Zkscan1), trans...	1.3464	details	3'UTR ---XX-X-------X----------X-------
NM_133906	Mus musculus zinc finger with KRAB and SCAN domains 1 (Zkscan1), trans...	1.3464	details	3'UTR ---XX-X-------X----------X-------
XM_886913	PREDICTED: Mus musculus RIKEN cDNA D230004J03 gene (D230004J03Rik), mR...	1.3445	details	3'UTR -X-------X-------------------
XM_914443	PREDICTED: Mus musculus RIKEN cDNA D230004J03 gene (D230004J03Rik), mR...	1.3445	details	3'UTR -X-------X-------------------
NM_172153	Mus musculus ligand dependent nuclear receptor corepressor-like (Lcorl...	1.3444	details	3'UTR ---------------X-
NM_001083126	Mus musculus LIM homeobox protein 6 (Lhx6), transcript variant 3, mRNA...	1.3435	details	3'UTR ----------X-
NM_001083125	Mus musculus LIM homeobox protein 6 (Lhx6), transcript variant 2, mRNA...	1.3435	details	3'UTR ----------X
NM_001083127	Mus musculus LIM homeobox protein 6 (Lhx6), transcript variant 4, mRNA...	1.3435	details	3'UTR ----------X
NM_008500	Mus musculus LIM homeobox protein 6 (Lhx6), transcript variant 1, mRNA...	1.3435	details	3'UTR ----------X-
NM_175494	Mus musculus zinc finger protein 367 (Zfp367), mRNA.	1.3383	details	3'UTR --X-----X---
NM_027504	Mus musculus PR domain containing 16 (Prdm16), mRNA.	1.33	details	3'UTR -------------X---X---X--
NM_138679	Mus musculus ash1 (absent, small, or homeotic)-like (Drosophila) (Ash1...	1.305	details	3'UTR -XX-------X--
NM_008465	Mus musculus karyopherin (importin) alpha 1 (Kpna1), mRNA.	1.2859	details	3'UTR -X--------X-
NM_172790	Mus musculus ankyrin repeat domain 52 (Ankrd52), mRNA.	1.2763	details	3'UTR -------------X---
NM_024436	Mus musculus RAB22A, member RAS oncogene family (Rab22a), mRNA.	1.2722	details	3'UTR --X---
NM_144812	Mus musculus trinucleotide repeat containing 6b (Tnrc6b), transcript v...	1.2654	details	3'UTR ---------X---------------------X------X--------------------
NM_008687	Mus musculus nuclear factor I/B (Nfib), mRNA.	1.2599	details	3'UTR -X-X-
XM_001473621	PREDICTED: Mus musculus TRAF2 and NCK interacting kinase, transcript v...	1.2526	details	3'UTR X---------------------------------------
XM_001474909	PREDICTED: Mus musculus TRAF2 and NCK interacting kinase, transcript v...	1.2526	details	3'UTR X-------------
XM_001473602	PREDICTED: Mus musculus TRAF2 and NCK interacting kinase, transcript v...	1.2526	details	3'UTR X---------------------------------------
XM_001474897	PREDICTED: Mus musculus TRAF2 and NCK interacting kinase, transcript v...	1.2526	details	3'UTR X-------------
NM_001007596	Mus musculus reticulon 1 (Rtn1), transcript variant 2, mRNA.	1.2473	details	3'UTR -X--X
NM_153457	Mus musculus reticulon 1 (Rtn1), transcript variant 1, mRNA.	1.2473	details	3'UTR -X--X
NM_177185	Mus musculus RIKEN cDNA D130059P03 gene (D130059P03Rik), mRNA.	1.2195	details	3'UTR -X--------------X--------X---------------------------
NM_139311	Mus musculus myeloid/lymphoid or mixed lineage-leukemia translocation ...	1.2074	details	3'UTR --X----------------X
NM_023719	Mus musculus thioredoxin interacting protein (Txnip), transcript varia...	1.1944	details	3'UTR ----X-X-
NM_001009935	Mus musculus thioredoxin interacting protein (Txnip), transcript varia...	1.1944	details	3'UTR ----X-X-
NM_172643	Mus musculus zinc finger and BTB domain containing 41 homolog (Zbtb41)...	1.159	details	3'UTR --------X-
NM_177290	Mus musculus integrin beta 8 (Itgb8), mRNA.	1.1497	details	3'UTR -X-
NM_010595	Mus musculus potassium voltage-gated channel, shaker-related subfamily...	1.1252	details	3'UTR -----------X----X-----------
NM_028317	Mus musculus RIKEN cDNA 2810030E01 gene (2810030E01Rik), mRNA.	1.125	details	3'UTR ---X--X--
NM_009395	Mus musculus tumor necrosis factor, alpha-induced protein 1 (endotheli...	1.116	details	3'UTR -X--X--------
NM_009181	Mus musculus ST8 alpha-N-acetyl-neuraminide alpha-2,8-sialyltransferas...	1.1158	details	3'UTR -------------------X-
NM_011873	Mus musculus DAZ associated protein 2 (Dazap2), mRNA.	1.1158	details	3'UTR X-----X-
XM_981099	PREDICTED: Mus musculus gene model 98, (NCBI) (Gm98), mRNA.	1.114	details	3'UTR ----X-X-----
XM_888586	PREDICTED: Mus musculus gene model 98, (NCBI), transcript variant 2 (G...	1.114	details	3'UTR ----X-X-----
XM_359374	PREDICTED: Mus musculus gene model 98, (NCBI) (Gm98), mRNA.	1.114	details	3'UTR ----X-X-----
NM_145556	Mus musculus TAR DNA binding protein (Tardbp), transcript variant 1, m...	1.1055	details	3'UTR ---X-------------XX-----------
NM_001081269	Mus musculus Wolf-Hirschhorn syndrome candidate 1-like 1 (human) (Whsc...	1.1047	details	3'UTR ------X-------------X------
NM_172839	Mus musculus cyclin J (Ccnj), mRNA.	1.0901	details	3'UTR -----X-X-----
NM_207686	Mus musculus ELAV (embryonic lethal, abnormal vision, Drosophila)-like...	1.0797	details	3'UTR ----------XX--
NM_010486	Mus musculus ELAV (embryonic lethal, abnormal vision, Drosophila)-like...	1.0797	details	3'UTR ----------XX--
NM_207685	Mus musculus ELAV (embryonic lethal, abnormal vision, Drosophila)-like...	1.0797	details	3'UTR ----------XX--
NM_177762	Mus musculus AP2 associated kinase 1 (Aak1), transcript variant 2, mRN...	1.0668	details	3'UTR -------X----------------------------X--XX--X---------X---------------------------
NM_001040106	Mus musculus AP2 associated kinase 1 (Aak1), transcript variant 1, mRN...	1.0668	details	3'UTR -------X----------------------------X--XX--X---------X---------------------------
NM_010160	Mus musculus CUG triplet repeat, RNA binding protein 2 (Cugbp2), mRNA.	1.0543	details	3'UTR ---X-----------------------------X----
NM_009072	Mus musculus Rho-associated coiled-coil containing protein kinase 2 (R...	1.0437	details	3'UTR ---------------X---
NM_030168	Mus musculus RIKEN cDNA 4921505C17 gene (4921505C17Rik), mRNA.	1.0092	details	3'UTR -X---------X----------
NM_181071	Mus musculus tetratricopeptide repeat, ankyrin repeat and coiled-coil ...	1.0053	details	3'UTR -----------------------X--X--
NM_153157	Mus musculus olfactomedin 3 (Olfm3), transcript variant B, mRNA.	1.0008	details	3'UTR -XX-X--------
NM_153458	Mus musculus olfactomedin 3 (Olfm3), transcript variant A, mRNA.	1.0008	details	3'UTR -XX-X--------
NM_009371	Mus musculus transforming growth factor, beta receptor II (Tgfbr2), tr...	0.9649	details	3'UTR --X----------X
XM_001002526	PREDICTED: Mus musculus interferon regulatory factor 2 binding protein...	0.9619	details	3'UTR --X-------X----
XM_284454	PREDICTED: Mus musculus interferon regulatory factor 2 binding protein...	0.9619	details	3'UTR --X-------X----
NM_001042719	Mus musculus DDHD domain containing 1 (Ddhd1), transcript variant 3, m...	0.9553	details	3'UTR -X------X----
NM_001039106	Mus musculus DDHD domain containing 1 (Ddhd1), transcript variant 1, m...	0.9553	details	3'UTR -X------X----
NM_176845	Mus musculus DDHD domain containing 1 (Ddhd1), transcript variant 2, m...	0.9553	details	3'UTR -X------X----
XM_001480117	PREDICTED: Mus musculus similar to polycomb group ring finger 5, trans...	0.9451	details	3'UTR -----------X---X----X----X--
XM_001480121	PREDICTED: Mus musculus similar to polycomb group ring finger 5, trans...	0.9451	details	3'UTR -----------X---X----X----X--
NM_029977	Mus musculus polymerase (DNA directed), theta (Polq), mRNA.	0.9138	details	3'UTR -X---
NM_010731	Mus musculus zinc finger and BTB domain containing 7a (Zbtb7a), mRNA.	0.9116	details	3'UTR --XX-------------
NM_001080926	Mus musculus low density lipoprotein receptor-related protein 8, apoli...	0.9048	details	3'UTR -------------X---X------
NM_053073	Mus musculus low density lipoprotein receptor-related protein 8, apoli...	0.9048	details	3'UTR -------------X---X------
NM_010913	Mus musculus nuclear transcription factor-Y alpha (Nfya), mRNA.	0.9041	details	3'UTR -X---X-X
XM_001475836	PREDICTED: Mus musculus RIKEN cDNA 3222402P14 gene (3222402P14Rik), mR...	0.8998	details	3'UTR --X-------------------X-------
XM_001474396	PREDICTED: Mus musculus RIKEN cDNA 3222402P14 gene (3222402P14Rik), mR...	0.8998	details	3'UTR --X-------------------X-------
NM_013866	Mus musculus zinc finger protein 385 (Zfp385), mRNA.	0.8967	details	3'UTR --XX---
NM_178691	Mus musculus YOD1 OTU deubiquitinating enzyme 1 homologue (S. cerevisi...	0.895	details	3'UTR -----X-X------
NM_027920	Mus musculus membrane-associated ring finger (C3HC4) 8 (March8), mRNA.	0.8832	details	3'UTR ---X-----------X-
NM_172563	Mus musculus hepatic leukemia factor (Hlf), mRNA.	0.8832	details	3'UTR X--------------X------
XM_975051	PREDICTED: Mus musculus expressed sequence AI848100 (AI848100), mRNA.	0.8832	details	3'UTR ------X---X-
NM_172765	Mus musculus zinc finger and BTB domain containing 44 (Zbtb44), mRNA.	0.8832	details	3'UTR -X---X---
XM_001479494	PREDICTED: Mus musculus expressed sequence AI848100 (AI848100), mRNA.	0.8832	details	3'UTR ------X---X-
NM_001033167	Mus musculus RIKEN cDNA 3110004L20 gene (3110004L20Rik), mRNA.	0.8832	details	3'UTR -X--------X---------
NM_177740	Mus musculus RGM domain family, member A (Rgma), mRNA.	0.8832	details	3'UTR -----X--X-
XM_001473293	PREDICTED: Mus musculus similar to 4933409K07Rik protein (LOC100041522...	0.8831	details	3'UTR -----X--------X
XM_001472444	PREDICTED: Mus musculus similar to 4933409K07Rik protein (LOC100039323...	0.8831	details	3'UTR -----X--------X
XM_001472494	PREDICTED: Mus musculus similar to 4933409K07Rik protein (LOC100039331...	0.8831	details	3'UTR -----X--------X
NM_172421	Mus musculus additional sex combs like 2 (Drosophila) (Asxl2), mRNA.	0.8831	details	3'UTR -X------X--------------
XM_001478593	PREDICTED: Mus musculus similar to 4933409K07Rik protein (LOC100042539...	0.8831	details	3'UTR -----X--------X
NM_001044386	Mus musculus zinc finger protein X-linked (Zfx), transcript variant 1,...	0.8684	details	3'UTR ---------------XX-X---
NM_011768	Mus musculus zinc finger protein X-linked (Zfx), transcript variant 2,...	0.8684	details	3'UTR ---------------XX-X---
XM_001473941	PREDICTED: Mus musculus similar to FERMRhoGEF (Arhgef) and pleckstrin ...	0.8659	details	3'UTR --------------X-------X-----------
NM_001033189	Mus musculus expressed sequence C77080 (C77080), mRNA.	0.8659	details	3'UTR --X----X--
NM_027491	Mus musculus Ras-related GTP binding D (Rragd), mRNA.	0.8659	details	3'UTR -X---------X------
NM_010560	Mus musculus interleukin 6 signal transducer (Il6st), mRNA.	0.8568	details	3'UTR -X--X--------
NM_177733	Mus musculus E2F transcription factor 2 (E2f2), mRNA.	0.8489	details	3'UTR --XX---X-
NM_011749	Mus musculus zinc finger protein 148 (Zfp148), mRNA.	0.8327	details	3'UTR -----X-----X----------------------
NM_031408	Mus musculus PERQ amino acid rich, with GYF domain 1 (Perq1), mRNA.	0.8177	details	3'UTR -X-X--------
XM_001471949	PREDICTED: Mus musculus similar to Trps1 protein, transcript variant 1...	0.8147	details	3'UTR X---------------
NM_145711	Mus musculus thymocyte selection-associated HMG box gene (Tox), mRNA.	0.8147	details	3'UTR -X----
NM_001024205	Mus musculus nuclear fragile X mental retardation protein interacting ...	0.8147	details	3'UTR ---------------X--------------------------
NM_008391	Mus musculus interferon regulatory factor 2 (Irf2), mRNA.	0.8147	details	3'UTR --X----
NM_009458	Mus musculus ubiquitin-conjugating enzyme E2B, RAD6 homology (S. cerev...	0.8147	details	3'UTR --X----
XM_001472028	PREDICTED: Mus musculus similar to Trps1 protein, transcript variant 3...	0.8147	details	3'UTR X---------------
XM_001477963	PREDICTED: Mus musculus similar to myocardial vascular inhibition fact...	0.8147	details	3'UTR ---X--
NM_007569	Mus musculus B-cell translocation gene 1, anti-proliferative (Btg1), m...	0.8147	details	3'UTR ---X--
XM_001471991	PREDICTED: Mus musculus similar to Trps1 protein, transcript variant 2...	0.8147	details	3'UTR X--
XM_001479793	PREDICTED: Mus musculus hypothetical protein LOC100043089 (LOC10004308...	0.8147	details	3'UTR ----X
XM_001478625	PREDICTED: Mus musculus hypothetical protein LOC100047552 (LOC10004755...	0.8147	details	3'UTR ----X
XM_001473004	PREDICTED: Mus musculus similar to thymus high mobility group box prot...	0.8147	details	3'UTR -X---------
NM_032000	Mus musculus trichorhinophalangeal syndrome I (human) (Trps1), mRNA.	0.8147	details	3'UTR X-
XM_001472052	PREDICTED: Mus musculus similar to Trps1 protein, transcript variant 4...	0.8147	details	3'UTR X--
NM_001080814	Mus musculus FAT tumor suppressor homolog 3 (Drosophila) (Fat3), mRNA.	0.8074	details	3'UTR --------------------X-X--
NM_028789	Mus musculus unkempt-like (Drosophila) (Unkl), mRNA.	0.7973	details	3'UTR --X-X---------
NM_001003717	Mus musculus oxysterol binding protein-like 8 (Osbpl8), transcript var...	0.7965	details	3'UTR ----X--------------X-
NM_175489	Mus musculus oxysterol binding protein-like 8 (Osbpl8), transcript var...	0.7965	details	3'UTR ----X--------------X-
NM_178606	Mus musculus receptor accessory protein 3 (Reep3), mRNA.	0.7932	details	3'UTR ---X--X-----
NM_024459	Mus musculus protein phosphatase 3, regulatory subunit B, alpha isofor...	0.7866	details	3'UTR -X---------
NM_010713	Mus musculus LIM homeobox protein 8 (Lhx8), mRNA.	0.7866	details	3'UTR --X-
NM_001093776	Mus musculus myelin transcription factor 1-like (Myt1l), transcript va...	0.7866	details	3'UTR ----X----------
NM_001079844	Mus musculus glypican 6 (Gpc6), transcript variant 1, mRNA.	0.7866	details	3'UTR -----------X-----------
NM_001093778	Mus musculus myelin transcription factor 1-like (Myt1l), transcript va...	0.7866	details	3'UTR ----X----------
NM_033623	Mus musculus DCUN1D1 DCN1, defective in cullin neddylation 1, domain c...	0.7866	details	3'UTR --X-----------
NM_024209	Mus musculus protein phosphatase 6, catalytic subunit (Ppp6c), mRNA.	0.7866	details	3'UTR X---
NM_033562	Mus musculus Der1-like domain family, member 2 (Derl2), mRNA.	0.7866	details	3'UTR -X-------------
NM_001079883	Mus musculus B-cell leukemia/lymphoma 11B (Bcl11b), transcript variant...	0.7866	details	3'UTR ---X----------------------
NM_008002	Mus musculus fibroblast growth factor 10 (Fgf10), mRNA.	0.7866	details	3'UTR --X-------------
NM_001093775	Mus musculus myelin transcription factor 1-like (Myt1l), transcript va...	0.7866	details	3'UTR ----X----------
NM_010754	Mus musculus MAD homolog 2 (Drosophila) (Smad2), mRNA.	0.7866	details	3'UTR X-----
NM_001081558	Mus musculus calmodulin binding transcription activator 1 (Camta1), tr...	0.7866	details	3'UTR ----X------------
NM_027947	Mus musculus zinc finger and BTB domain containing 43 (Zbtb43), transc...	0.7866	details	3'UTR --------X---------
NM_144516	Mus musculus zinc finger, MYND domain containing 11 (Zmynd11), mRNA.	0.7866	details	3'UTR ----X------
XM_001473269	PREDICTED: Mus musculus similar to glypican-6, transcript variant 2 (L...	0.7866	details	3'UTR ----------X-----------
XM_001000101	PREDICTED: Mus musculus tankyrase, TRF1-interacting ankyrin-related AD...	0.7866	details	3'UTR -X------------
NM_001081224	Mus musculus proline rich 16 (Prr16), mRNA.	0.7866	details	3'UTR X------
NM_130885	Mus musculus oxidation resistance 1 (Oxr1), mRNA.	0.7866	details	3'UTR -------X--
NM_025773	Mus musculus ubiquitin-conjugating enzyme E2W (putative) (Ube2w), mRNA...	0.7866	details	3'UTR X---------
XM_140204	PREDICTED: Mus musculus additional sex combs like 3 (Drosophila) (Asxl...	0.7866	details	3'UTR --------------X-----------------
XM_125673	PREDICTED: Mus musculus CXXC finger 6, transcript variant 1 (Cxxc6), m...	0.7866	details	3'UTR ---X-
XM_001481281	PREDICTED: Mus musculus ubiquitin specific peptidase 24 (Usp24), mRNA.	0.7866	details	3'UTR ----X--------
NM_026505	Mus musculus BMP and activin membrane-bound inhibitor, homolog (Xenopu...	0.7866	details	3'UTR X--------------------
XM_146893	PREDICTED: Mus musculus zinc finger CCCH type containing 12C (Zc3h12c)...	0.7866	details	3'UTR --X---------------
NM_054068	Mus musculus visual system homeobox 1 homolog (zebrafish) (Vsx1), mRNA...	0.7866	details	3'UTR -----X-------
NM_011766	Mus musculus zinc finger protein, multitype 2 (Zfpm2), mRNA.	0.7866	details	3'UTR --X---
NM_008666	Mus musculus myelin transcription factor 1-like (Myt1l), transcript va...	0.7866	details	3'UTR ----X----------
XM_001473254	PREDICTED: Mus musculus similar to glypican-6, transcript variant 1 (L...	0.7866	details	3'UTR ----------X-----------
NM_001081034	Mus musculus F-box protein 11 (Fbxo11), mRNA.	0.7866	details	3'UTR --X----
NM_177338	Mus musculus homeobox containing 1 (Hmbox1), mRNA.	0.7866	details	3'UTR ------X-
NM_138744	Mus musculus synovial sarcoma, X breakpoint 2 interacting protein (Ssx...	0.7866	details	3'UTR -X------
NM_001081557	Mus musculus calmodulin binding transcription activator 1 (Camta1), tr...	0.7866	details	3'UTR ----X------------
NM_177757	Mus musculus kinesin family member 26B (Kif26b), mRNA.	0.7866	details	3'UTR -X--
NM_019410	Mus musculus profilin 2 (Pfn2), mRNA.	0.7866	details	3'UTR --X-----
NM_009723	Mus musculus ATPase, Ca++ transporting, plasma membrane 2 (Atp2b2), tr...	0.7866	details	3'UTR --------X------
XM_001476879	PREDICTED: Mus musculus similar to RP42 (LOC100046841), mRNA.	0.7866	details	3'UTR --X
XM_921230	PREDICTED: Mus musculus proline rich Gla (G-carboxyglutamic acid) 1, t...	0.7866	details	3'UTR X-------
NM_001037756	Mus musculus breast cancer metastasis-suppressor 1-like (Brms1l), mRNA...	0.7866	details	3'UTR ---X----
NM_001036684	Mus musculus ATPase, Ca++ transporting, plasma membrane 2 (Atp2b2), tr...	0.7866	details	3'UTR --------X------
XM_001476916	PREDICTED: Mus musculus similar to BKLF (LOC100046855), mRNA.	0.7866	details	3'UTR -----------------X--
NM_172475	Mus musculus FERM domain containing 4A (Frmd4a), mRNA.	0.7866	details	3'UTR -X-------------
NM_007631	Mus musculus cyclin D1 (Ccnd1), mRNA.	0.7866	details	3'UTR -----X--------
XM_917270	PREDICTED: Mus musculus tankyrase, TRF1-interacting ankyrin-related AD...	0.7866	details	3'UTR -X------------
NM_009516	Mus musculus wee 1 homolog (S. pombe) (Wee1), mRNA.	0.7866	details	3'UTR --X----
NM_019794	Mus musculus DnaJ (Hsp40) homolog, subfamily A, member 2 (Dnaja2), mRN...	0.7866	details	3'UTR -X-------
NM_007688	Mus musculus cofilin 2, muscle (Cfl2), mRNA.	0.7866	details	3'UTR --X----------
XM_921217	PREDICTED: Mus musculus proline rich Gla (G-carboxyglutamic acid) 1, t...	0.7866	details	3'UTR X-------
XM_621045	PREDICTED: Mus musculus proline rich Gla (G-carboxyglutamic acid) 1, t...	0.7866	details	3'UTR X-------
NM_172600	Mus musculus RIKEN cDNA 6720456H20 gene (6720456H20Rik), mRNA.	0.7866	details	3'UTR ----X-----------
NM_009826	Mus musculus RB1-inducible coiled-coil 1 (Rb1cc1), mRNA.	0.7866	details	3'UTR ---X----
NM_028835	Mus musculus autophagy-related 7 (yeast) (Atg7), mRNA.	0.7866	details	3'UTR ----X-
NM_178721	Mus musculus cell adhesion molecule 2 (Cadm2), mRNA.	0.7866	details	3'UTR ----------X
NM_007471	Mus musculus amyloid beta (A4) precursor protein (App), mRNA.	0.7866	details	3'UTR ----X-
NM_013780	Mus musculus neuronal PAS domain protein 3 (Npas3), mRNA.	0.7866	details	3'UTR X----------------
XM_001477854	PREDICTED: Mus musculus RIKEN cDNA 4930423H22 gene, transcript variant...	0.7866	details	3'UTR X------------------
NM_013703	Mus musculus very low density lipoprotein receptor (Vldlr), mRNA.	0.7866	details	3'UTR --X
NM_172677	Mus musculus YTH domain family 3 (Ythdf3), mRNA.	0.7866	details	3'UTR -X-------------
NM_178750	Mus musculus synovial sarcoma translocation gene on chromosome 18-like...	0.7866	details	3'UTR -----------X---
XM_921242	PREDICTED: Mus musculus proline rich Gla (G-carboxyglutamic acid) 1, t...	0.7866	details	3'UTR X-------
NM_009829	Mus musculus cyclin D2 (Ccnd2), mRNA.	0.7866	details	3'UTR -----X------------------
NM_007442	Mus musculus aristaless 4 (Alx4), mRNA.	0.7866	details	3'UTR -X-
NM_001025594	Mus musculus zinc finger and BTB domain containing 43 (Zbtb43), transc...	0.7866	details	3'UTR --------X---------
XM_001477871	PREDICTED: Mus musculus RIKEN cDNA 4930423H22 gene, transcript variant...	0.7866	details	3'UTR X------------------
NM_016768	Mus musculus pre B-cell leukemia transcription factor 3 (Pbx3), mRNA.	0.7866	details	3'UTR -X----
NM_009505	Mus musculus vascular endothelial growth factor A (Vegfa), transcript ...	0.7866	details	3'UTR -X--------
XM_917341	PREDICTED: Mus musculus zinc finger CCCH type containing 12C (Zc3h12c)...	0.7866	details	3'UTR --X---------------
XM_907080	PREDICTED: Mus musculus CXXC finger 6, transcript variant 2 (Cxxc6), m...	0.7866	details	3'UTR ---X-
NM_028774	Mus musculus ring finger protein (C3H2C3 type) 6 (Rnf6), mRNA.	0.7866	details	3'UTR -X----
NM_011600	Mus musculus transducin-like enhancer of split 4, homolog of Drosophil...	0.7866	details	3'UTR X--------
NM_001025250	Mus musculus vascular endothelial growth factor A (Vegfa), transcript ...	0.7866	details	3'UTR -X--------
NM_001040400	Mus musculus RIKEN cDNA E130014J05 gene (E130014J05Rik), mRNA.	0.7866	details	3'UTR ----X-----------
NM_021897	Mus musculus transformation related protein 53 inducible nuclear prote...	0.7866	details	3'UTR ---------------------X-
XM_900528	PREDICTED: Mus musculus proline rich Gla (G-carboxyglutamic acid) 1, t...	0.7866	details	3'UTR X-------
NM_008845	Mus musculus phosphatidylinositol-5-phosphate 4-kinase, type II, alpha...	0.7866	details	3'UTR -----------X
NM_011821	Mus musculus glypican 6 (Gpc6), transcript variant 2, mRNA.	0.7866	details	3'UTR -----------X-----------
XM_001474902	PREDICTED: Mus musculus additional sex combs like 3 (Drosophila) (Asxl...	0.7866	details	3'UTR --------------X-----------------
XM_900525	PREDICTED: Mus musculus proline rich Gla (G-carboxyglutamic acid) 1, t...	0.7866	details	3'UTR X-------
NM_001025257	Mus musculus vascular endothelial growth factor A (Vegfa), transcript ...	0.7866	details	3'UTR -X--------
NM_021399	Mus musculus B-cell leukemia/lymphoma 11B (Bcl11b), transcript variant...	0.7866	details	3'UTR ---X----------------------
NM_020005	Mus musculus p300/CBP-associated factor (Pcaf), mRNA.	0.7866	details	3'UTR -X--------
NM_007715	Mus musculus circadian locomoter output cycles kaput (Clock), mRNA.	0.7866	details	3'UTR -------------------X----
NM_029749	Mus musculus ubiquitin specific peptidase 42 (Usp42), mRNA.	0.7866	details	3'UTR -----X
XM_915524	PREDICTED: Mus musculus ubiquitin specific peptidase 24, transcript va...	0.7866	details	3'UTR ----X--------
NM_172298	Mus musculus teashirt zinc finger family member 3 (Tshz3), mRNA.	0.7866	details	3'UTR --X------
XM_001478299	PREDICTED: Mus musculus similar to PBX3a (LOC100047506), mRNA.	0.7866	details	3'UTR -X------
NM_173406	Mus musculus JAZF zinc finger 1 (Jazf1), mRNA.	0.7866	details	3'UTR ----X---
NM_172913	Mus musculus TOX high mobility group box family member 3 (Tox3), mRNA.	0.7864	details	3'UTR ----X--
NM_001012330	Mus musculus zinc finger protein 238 (Zfp238), transcript variant 1, m...	0.7864	details	3'UTR -------X----
NM_153198	Mus musculus high mobility group box transcription factor 1 (Hbp1), tr...	0.7864	details	3'UTR ----X-
NM_024456	Mus musculus RAB5C, member RAS oncogene family (Rab5c), mRNA.	0.7864	details	3'UTR X----
NM_033652	Mus musculus LIM homeobox transcription factor 1 alpha (Lmx1a), mRNA.	0.7864	details	3'UTR ---X-------
NM_013915	Mus musculus zinc finger protein 238 (Zfp238), transcript variant 2, m...	0.7864	details	3'UTR -------X----
NM_001081149	Mus musculus MYST histone acetyltransferase (monocytic leukemia) 3 (My...	0.7864	details	3'UTR ---X----------
NM_011770	Mus musculus IKAROS family zinc finger 2 (Ikzf2), mRNA.	0.7864	details	3'UTR X-------
NM_134130	Mus musculus abhydrolase domain containing 3 (Abhd3), mRNA.	0.7864	details	3'UTR -X--
NM_146151	Mus musculus testis-specific kinase 2 (Tesk2), mRNA.	0.7864	details	3'UTR --X---
NM_019697	Mus musculus potassium voltage-gated channel, Shal-related family, mem...	0.7864	details	3'UTR ---X---------
NM_009986	Mus musculus cut-like 1 (Drosophila) (Cutl1), transcript variant 1, mR...	0.7864	details	3'UTR -X--
NM_010905	Mus musculus nuclear factor I/A (Nfia), mRNA.	0.7864	details	3'UTR ----X--
NM_010225	Mus musculus forkhead box F2 (Foxf2), mRNA.	0.7864	details	3'UTR ---X-
NM_011668	Mus musculus ubiquitin protein ligase E3A (Ube3a), transcript variant ...	0.7864	details	3'UTR -----X----
NM_008634	Mus musculus microtubule-associated protein 1 B (Mtap1b), mRNA.	0.7864	details	3'UTR -----X--
NM_001033962	Mus musculus ubiquitin protein ligase E3A (Ube3a), transcript variant ...	0.7864	details	3'UTR -----X----
NM_020007	Mus musculus muscleblind-like 1 (Drosophila) (Mbnl1), mRNA.	0.7864	details	3'UTR ----------------X-
NM_030708	Mus musculus zinc finger homeodomain 4 (Zfhx4), mRNA.	0.7864	details	3'UTR ----X----------
XM_912718	PREDICTED: Mus musculus thyroid hormone receptor interactor 11, transc...	0.7839	details	3'UTR X-------------X----
NM_001013025	Mus musculus transforming growth factor, beta receptor associated prot...	0.7835	details	3'UTR --X---XX-----
NM_013454	Mus musculus ATP-binding cassette, sub-family A (ABC1), member 1 (Abca...	0.78	details	3'UTR ---X-----------X-
NM_172945	Mus musculus ankyrin repeat domain 13b (Ankrd13b), mRNA.	0.7781	details	3'UTR ---XX--
NM_001008785	Mus musculus kelch repeat and BTB (POZ) domain containing 8 (Kbtbd8), ...	0.7765	details	3'UTR --X---------X--
NM_001102670	Mus musculus kelch repeat and BTB (POZ) domain containing 8 (Kbtbd8), ...	0.7765	details	3'UTR --X---------X--
NM_001001986	Mus musculus RIKEN cDNA 8430427H17 gene (8430427H17Rik), mRNA.	0.7739	details	3'UTR ------------------X---
NM_001005863	Mus musculus mitochondrial tumor suppressor 1 (Mtus1), transcript vari...	0.773	details	3'UTR -X------------
NM_001080924	Mus musculus zinc and ring finger 3 (Znrf3), mRNA.	0.773	details	3'UTR ---------------X--
NM_178922	Mus musculus hypermethylated in cancer 2 (Hic2), mRNA.	0.773	details	3'UTR ----------X-----------
NM_009744	Mus musculus B-cell leukemia/lymphoma 6 (Bcl6), mRNA.	0.773	details	3'UTR ---X---
XM_909696	PREDICTED: Mus musculus similar to zinc and ring finger 3, transcript ...	0.773	details	3'UTR ---------------X--
NM_001005864	Mus musculus mitochondrial tumor suppressor 1 (Mtus1), transcript vari...	0.773	details	3'UTR -X------------
NM_001005865	Mus musculus mitochondrial tumor suppressor 1 (Mtus1), transcript vari...	0.773	details	3'UTR -X------------
XM_001480824	PREDICTED: Mus musculus similar to regulatory factor X domain containi...	0.7714	details	3'UTR ------X------X--
NM_001033536	Mus musculus regulatory factor X domain containing 2 homolog (human) (...	0.7714	details	3'UTR ------X------X--
NM_018810	Mus musculus makorin, ring finger protein, 1 (Mkrn1), mRNA.	0.7666	details	3'UTR --X----X
NM_023554	Mus musculus nucleolar protein 7 (Nol7), mRNA.	0.7616	details	3'UTR -----X
NM_016896	Mus musculus mitogen-activated protein kinase kinase kinase 14 (Map3k1...	0.7568	details	3'UTR -X--X--
NM_175381	Mus musculus RIKEN cDNA 2700081O15 gene (2700081O15Rik), mRNA.	0.7513	details	3'UTR ---X----XX-----
XM_001479980	PREDICTED: Mus musculus similar to homeodomain interacting protein kin...	0.7488	details	3'UTR --XX--------------
NM_001080977	Mus musculus round spermatid basic protein 1-like (Rsbn1l), mRNA.	0.7475	details	3'UTR -X--------------
XM_907664	PREDICTED: Mus musculus RIKEN cDNA 1810013L24 gene (1810013L24Rik), mR...	0.7461	details	3'UTR -------X-----X-
NM_001033196	Mus musculus zinc finger, NFX1-type containing 1 (Znfx1), mRNA.	0.7461	details	3'UTR -X----
NM_001034168	Mus musculus ankyrin 2, brain (Ank2), transcript variant 3, mRNA.	0.7461	details	3'UTR ---------XX--
NM_178655	Mus musculus ankyrin 2, brain (Ank2), transcript variant 2, mRNA.	0.7461	details	3'UTR ---------XX--
NM_009177	Mus musculus ST3 beta-galactoside alpha-2,3-sialyltransferase 1 (St3ga...	0.7461	details	3'UTR -X----------------X-
NM_001081400	Mus musculus RIKEN cDNA 1810013L24 gene (1810013L24Rik), mRNA.	0.7461	details	3'UTR -------X-----X-
XM_001480138	PREDICTED: Mus musculus RIKEN cDNA 1810013L24 gene (1810013L24Rik), mR...	0.7461	details	3'UTR -------X-----X-
NM_011763	Mus musculus zinc finger protein 9 (Zfp9), mRNA.	0.7454	details	3'UTR ------X-X-X--
XM_001473171	PREDICTED: Mus musculus similar to nuclear pore-targeting complex comp...	0.7406	details	3'UTR -X
NM_001081383	Mus musculus myeloid/lymphoid or mixed-lineage leukemia 3 (Mll3), mRNA...	0.7406	details	3'UTR -X--------
NM_172858	Mus musculus p21 (CDKN1A)-activated kinase 7 (Pak7), mRNA.	0.7406	details	3'UTR --X---------
XM_001473195	PREDICTED: Mus musculus similar to nuclear pore-targeting complex comp...	0.7406	details	3'UTR -X
NM_010076	Mus musculus dopamine receptor D1A (Drd1a), mRNA.	0.7406	details	3'UTR ---X---
XM_001481214	PREDICTED: Mus musculus similar to nuclear pore-targeting complex comp...	0.7406	details	3'UTR -X
NM_009384	Mus musculus T-cell lymphoma invasion and metastasis 1 (Tiam1), mRNA.	0.7406	details	3'UTR ------X----
NM_008709	Mus musculus v-myc myelocytomatosis viral related oncogene, neuroblast...	0.7406	details	3'UTR ----X-
NM_010655	Mus musculus karyopherin (importin) alpha 2 (Kpna2), mRNA.	0.7406	details	3'UTR -X
NM_133853	Mus musculus membrane associated guanylate kinase, WW and PDZ domain c...	0.7406	details	3'UTR -X---
NM_133656	Mus musculus v-crk sarcoma virus CT10 oncogene homolog (avian) (Crk), ...	0.7406	details	3'UTR ---X----------
NM_009717	Mus musculus neurogenic differentiation 6 (Neurod6), mRNA.	0.7406	details	3'UTR ----X
XM_001481215	PREDICTED: Mus musculus similar to nuclear pore-targeting complex comp...	0.7406	details	3'UTR -X
NM_009469	Mus musculus Unc-51 like kinase 1 (C. elegans) (Ulk1), mRNA.	0.7406	details	3'UTR --X-------
NM_010437	Mus musculus human immunodeficiency virus type I enhancer binding prot...	0.7405	details	3'UTR ---X-----
NM_010051	Mus musculus dickkopf homolog 1 (Xenopus laevis) (Dkk1), mRNA.	0.7405	details	3'UTR -X------
XM_001475215	PREDICTED: Mus musculus hypothetical protein LOC100045884 (LOC10004588...	0.7405	details	3'UTR -X--------
NM_146095	Mus musculus RAR-related orphan receptor beta (Rorb), transcript varia...	0.7405	details	3'UTR -X------
NM_133741	Mus musculus SNF related kinase (Snrk), mRNA.	0.7405	details	3'UTR -X-----------
NM_175025	Mus musculus ATPase, Ca++-sequestering (Atp2c1), mRNA.	0.7405	details	3'UTR -X--------
NM_029270	Mus musculus Rho GTPase activating protein 24 (Arhgap24), transcript v...	0.7405	details	3'UTR --X-
NM_198017	Mus musculus RIKEN cDNA C430003P19 gene (C430003P19Rik), mRNA.	0.7405	details	3'UTR -----X---
NM_178725	Mus musculus leucine rich repeat containing 4C (Lrrc4c), mRNA.	0.7405	details	3'UTR -X---
NM_198014	Mus musculus SLAIN motif family, member 1 (Slain1), mRNA.	0.7405	details	3'UTR ----X-
NM_001043354	Mus musculus RAR-related orphan receptor beta (Rorb), transcript varia...	0.7405	details	3'UTR -X------
NM_145958	Mus musculus kelch repeat and BTB (POZ) domain containing 2 (Kbtbd2), ...	0.7405	details	3'UTR ---X----
NM_146161	Mus musculus Rho GTPase activating protein 24 (Arhgap24), transcript v...	0.7405	details	3'UTR --X
NM_001081071	Mus musculus lysocardiolipin acyltransferase (Lycat), mRNA.	0.7405	details	3'UTR -X---------------
NM_175407	Mus musculus sine oculis-binding protein homolog (Drosophila) (Sobp), ...	0.7405	details	3'UTR ----------X
NM_174997	Mus musculus cDNA sequence BC043098 (BC043098), mRNA.	0.7361	details	3'UTR ---------X------------
NM_177561	Mus musculus ubiquitin specific peptidase 46 (Usp46), mRNA.	0.7342	details	3'UTR X-------X--
NM_028234	Mus musculus proline rich 8 (Prr8), mRNA.	0.7338	details	3'UTR --X-------X------X-----------
NM_021477	Mus musculus ataxin 2 binding protein 1 (A2bp1), transcript variant 2,...	0.7281	details	3'UTR ----X-----
NM_172867	Mus musculus zinc finger protein 462 (Zfp462), mRNA.	0.7281	details	3'UTR -X-------------
NM_146194	Mus musculus phosphatidylinositol binding clathrin assembly protein (P...	0.7281	details	3'UTR ----X---
NM_010028	Mus musculus DEAD/H (Asp-Glu-Ala-Asp/His) box polypeptide 3, X-linked ...	0.7281	details	3'UTR ----X--
XM_001480520	PREDICTED: Mus musculus similar to Bromodomain adjacent to zinc finger...	0.7281	details	3'UTR -X-
NM_009875	Mus musculus cyclin-dependent kinase inhibitor 1B (Cdkn1b), mRNA.	0.7281	details	3'UTR -X-----
NM_010132	Mus musculus empty spiracles homolog 2 (Drosophila) (Emx2), mRNA.	0.7281	details	3'UTR ------X-
XM_001480406	PREDICTED: Mus musculus vestigial like 3 (Drosophila) (Vgll3), mRNA.	0.7281	details	3'UTR ---X---------
XM_001471994	PREDICTED: Mus musculus similar to N-cadherin (LOC100044363), mRNA.	0.7281	details	3'UTR -X-----
NM_011445	Mus musculus SRY-box containing gene 6 (Sox6), transcript variant 1, m...	0.7281	details	3'UTR -------------X---------------
XM_283372	PREDICTED: Mus musculus vestigial like 3 (Drosophila) (Vgll3), mRNA.	0.7281	details	3'UTR ---X---------
NM_019454	Mus musculus delta-like 4 (Drosophila) (Dll4), mRNA.	0.7281	details	3'UTR -----X
NM_021716	Mus musculus fidgetin (Fign), mRNA.	0.7281	details	3'UTR ---X---
NM_175121	Mus musculus solute carrier family 38, member 2 (Slc38a2), mRNA.	0.7281	details	3'UTR --X------------
NM_198303	Mus musculus eukaryotic translation initiation factor 5B (Eif5b), mRNA...	0.7281	details	3'UTR -------X------------
XM_001472753	PREDICTED: Mus musculus similar to killer cell lectin-like receptor su...	0.7281	details	3'UTR -X------
NM_009715	Mus musculus activating transcription factor 2 (Atf2), transcript vari...	0.7281	details	3'UTR -----X-------
NM_001024952	Mus musculus RING CCCH (C3H) domains 1 (Rc3h1), mRNA.	0.7281	details	3'UTR --------X----------------------------
NM_001033329	Mus musculus Cdc42 guanine nucleotide exchange factor (GEF) 9 (Arhgef9...	0.7281	details	3'UTR X---------------
NM_001025093	Mus musculus activating transcription factor 2 (Atf2), transcript vari...	0.7281	details	3'UTR -----X-------
NM_007664	Mus musculus cadherin 2 (Cdh2), mRNA.	0.7281	details	3'UTR -X-----
NM_007476	Mus musculus ADP-ribosylation factor 1 (Arf1), mRNA.	0.7281	details	3'UTR -----X-
NM_001025559	Mus musculus SRY-box containing gene 6 (Sox6), transcript variant 2, m...	0.7281	details	3'UTR -------------X---------------
NM_001025560	Mus musculus SRY-box containing gene 6 (Sox6), transcript variant 3, m...	0.7281	details	3'UTR -------------X---------------
NM_009071	Mus musculus Rho-associated coiled-coil containing protein kinase 1 (R...	0.7281	details	3'UTR -------X-
NM_134015	Mus musculus F-box and WD-40 domain protein 11 (Fbxw11), mRNA.	0.7281	details	3'UTR ----------X--
NM_053195	Mus musculus solute carrier family 24 (sodium/potassium/calcium exchan...	0.7281	details	3'UTR --------X
NM_009625	Mus musculus adenylate cyclase activating polypeptide 1 (Adcyap1), mRN...	0.7281	details	3'UTR -X------
XM_885873	PREDICTED: Mus musculus bromodomain adjacent to zinc finger domain 1A ...	0.7281	details	3'UTR -X------
NM_030614	Mus musculus fibroblast growth factor 16 (Fgf16), mRNA.	0.7281	details	3'UTR -X-----------
NM_133687	Mus musculus CXXC finger 5 (Cxxc5), mRNA.	0.7281	details	3'UTR --X---
NM_025287	Mus musculus speckle-type POZ protein (Spop), mRNA.	0.7279	details	3'UTR ---X-----
NM_007960	Mus musculus ets variant gene 1 (Etv1), mRNA.	0.7135	details	3'UTR -----X----X--
NM_178621	Mus musculus phytanoyl-CoA hydroxylase interacting protein-like (Phyhi...	0.7125	details	3'UTR --X------
NM_198022	Mus musculus trinucleotide repeat containing 6C (Tnrc6c), mRNA.	0.7125	details	3'UTR ------X-------
NM_010241	Mus musculus thymoma viral proto-oncogene 1 interacting protein (Aktip...	0.7125	details	3'UTR --X---
NM_139232	Mus musculus FYVE, RhoGEF and PH domain containing 4 (Fgd4), transcrip...	0.7125	details	3'UTR X---
NM_177192	Mus musculus RIKEN cDNA D030011O10 gene (D030011O10Rik), mRNA.	0.7125	details	3'UTR ----------------------------X
NM_013646	Mus musculus RAR-related orphan receptor alpha (Rora), mRNA.	0.7125	details	3'UTR X
NM_080853	Mus musculus solute carrier family 17 (sodium-dependent inorganic phos...	0.7123	details	3'UTR --X-------
NM_001033713	Mus musculus myocyte enhancer factor 2A (Mef2a), mRNA.	0.7123	details	3'UTR -X----
NM_080561	Mus musculus ring finger protein 216 (Rnf216), mRNA.	0.7123	details	3'UTR --------X-
XM_001478863	PREDICTED: Mus musculus similar to Myocyte enhancer factor 2A (LOC1000...	0.7123	details	3'UTR -X------------------
NM_017402	Mus musculus Rho guanine nucleotide exchange factor (GEF7) (Arhgef7), ...	0.7036	details	3'UTR -------X--X-
NM_021462	Mus musculus MAP kinase-interacting serine/threonine kinase 2 (Mknk2),...	0.7006	details	3'UTR --------X-
NM_010685	Mus musculus lysosomal-associated membrane protein 2 (Lamp2), transcri...	0.7003	details	3'UTR ----X----X--
XM_359260	PREDICTED: Mus musculus synapse defective 1, Rho GTPase, homolog 1 (C....	0.6889	details	3'UTR ----X-
XM_976438	PREDICTED: Mus musculus IQ motif and WD repeats 1 (Iqwd1), mRNA.	0.6889	details	3'UTR X-------------
XM_917541	PREDICTED: Mus musculus IQ motif and WD repeats 1, transcript variant ...	0.6889	details	3'UTR X-------------
XM_903544	PREDICTED: Mus musculus synapse defective 1, Rho GTPase, homolog 1 (C....	0.6889	details	3'UTR ----X-
NM_173756	Mus musculus lin-52 homolog (C. elegans) (Lin52), mRNA.	0.6889	details	3'UTR --------X-
NM_001081009	Mus musculus poly (ADP-ribose) polymerase family, member 8 (Parp8), mR...	0.6889	details	3'UTR -X-
XM_909679	PREDICTED: Mus musculus synapse defective 1, Rho GTPase, homolog 1 (C....	0.6889	details	3'UTR ----X-
NM_031182	Mus musculus transcription factor AP4 (Tcfap4), mRNA.	0.6889	details	3'UTR --X--
NM_028906	Mus musculus dipeptidylpeptidase 8 (Dpp8), mRNA.	0.6889	details	3'UTR --X-------
NM_026574	Mus musculus INO80 complex homolog 1 (S. cerevisiae) (Inoc1), mRNA.	0.6873	details	3'UTR -X------
NM_153567	Mus musculus SLAIN motif family, member 2 (Slain2), mRNA.	0.6873	details	3'UTR -X-------------
XM_001001171	PREDICTED: Mus musculus thyroid hormone receptor interactor 11, transc...	0.6873	details	3'UTR X-
NM_010813	Mus musculus max binding protein (Mnt), mRNA.	0.6873	details	3'UTR ------------X
NM_028291	Mus musculus PAN3 polyA specific ribonuclease subunit homolog (S. cere...	0.6873	details	3'UTR ---X--------
XM_001480322	PREDICTED: Mus musculus similar to yeast INO80-like protein (LOC100048...	0.6873	details	3'UTR -X------
NM_009911	Mus musculus chemokine (C-X-C motif) receptor 4 (Cxcr4), mRNA.	0.6871	details	3'UTR --X-
XM_980580	PREDICTED: Mus musculus zinc finger, CCHC domain containing 2 (Zcchc2)...	0.6871	details	3'UTR ----X----------
NM_172525	Mus musculus Rho GTPase activating protein 29 (Arhgap29), mRNA.	0.6871	details	3'UTR ---X---
XM_001478244	PREDICTED: Mus musculus similar to fusin homolog (LOC100047410), mRNA.	0.6871	details	3'UTR --X-
NM_013518	Mus musculus fibroblast growth factor 9 (Fgf9), mRNA.	0.6871	details	3'UTR -X--
NM_172662	Mus musculus glycosyltransferase-like domain containing 1 (Gtdc1), mRN...	0.6774	details	3'UTR ---X--
XM_916928	PREDICTED: Mus musculus glutamine and serine rich 1, transcript varian...	0.6774	details	3'UTR ----X--------------
XM_001479246	PREDICTED: Mus musculus glutamine and serine rich 1 (Qser1), mRNA.	0.6774	details	3'UTR ----X--------------
NM_178764	Mus musculus RIKEN cDNA B930006L02 gene (B930006L02Rik), mRNA.	0.6749	details	3'UTR --------X--X------------X----
NM_009790	Mus musculus calmodulin 1 (Calm1), mRNA.	0.6623	details	3'UTR -X----------------
NM_001080931	Mus musculus mediator complex subunit 13 (Med13), mRNA.	0.6621	details	3'UTR ---------------X--------X--
NM_001003955	Mus musculus RAB11 family interacting protein 5 (class I) (Rab11fip5),...	0.6551	details	3'UTR ----------X
NM_177466	Mus musculus RAB11 family interacting protein 5 (class I) (Rab11fip5),...	0.6551	details	3'UTR ----------X
NM_181541	Mus musculus caprin family member 2 (Caprin2), mRNA.	0.655	details	3'UTR -X-
XM_001480715	PREDICTED: Mus musculus similar to Clip4 protein (LOC100048619), mRNA.	0.6546	details	3'UTR -X--X--
NM_001081499	Mus musculus TBC1 domain family, member 8B (Tbc1d8b), mRNA.	0.6546	details	3'UTR -----X-X-
NM_133218	Mus musculus zinc finger protein 704 (Zfp704), mRNA.	0.6546	details	3'UTR ----------------------X-----------X-------------------------
NM_009557	Mus musculus zinc finger protein 46 (Zfp46), mRNA.	0.6546	details	3'UTR ------X-X------
NM_001080948	Mus musculus La ribonucleoprotein domain family, member 4 (Larp4), tra...	0.6545	details	3'UTR -----------X-----X----
NM_001024526	Mus musculus La ribonucleoprotein domain family, member 4 (Larp4), tra...	0.6545	details	3'UTR -----------X-----X----
NM_007900	Mus musculus ect2 oncogene (Ect2), mRNA.	0.6494	details	3'UTR X------
NM_001038993	Mus musculus ring finger protein 38 (Rnf38), transcript variant 2, mRN...	0.6494	details	3'UTR -----------X------
NM_172446	Mus musculus ladybird homeobox 1 homolog (Drosophila) corepressor 1 (L...	0.6494	details	3'UTR ---X
NM_172465	Mus musculus zinc finger, DHHC domain containing 9 (Zdhhc9), mRNA.	0.6494	details	3'UTR -------X-
NM_001081028	Mus musculus signal-induced proliferation-associated 1 like 3 (Sipa1l3...	0.6494	details	3'UTR --X-------
NM_001081548	Mus musculus zinc finger protein 650 (Zfp650), transcript variant 1, m...	0.6494	details	3'UTR ----------X--
NM_019742	Mus musculus tumor suppressor candidate 2 (Tusc2), mRNA.	0.6494	details	3'UTR --X----
NM_026760	Mus musculus RIKEN cDNA 2310036O22 gene (2310036O22Rik), mRNA.	0.6494	details	3'UTR -X-
NM_019640	Mus musculus phosphatidylinositol transfer protein, beta (Pitpnb), mRN...	0.6494	details	3'UTR -----X----
NM_001005525	Mus musculus arginine/serine-rich coiled-coil 2 (Rsrc2), transcript va...	0.6494	details	3'UTR ----X
NM_180600	Mus musculus ubiquitin-conjugating enzyme E2Q (putative) 2 (Ube2q2), m...	0.6494	details	3'UTR -----X---
XM_001478965	PREDICTED: Mus musculus similar to RIKEN cDNA 4121402D02 gene, transcr...	0.6494	details	3'UTR ------X------
NM_028860	Mus musculus myotubularin related protein 3 (Mtmr3), mRNA.	0.6494	details	3'UTR ---------X-
NM_028881	Mus musculus CREB regulated transcription coactivator 2 (Crtc2), mRNA.	0.6494	details	3'UTR -X-
NM_175201	Mus musculus ring finger protein 38 (Rnf38), transcript variant 1, mRN...	0.6494	details	3'UTR -----------X------
NM_011719	Mus musculus wingless-type MMTV integration site 9B (Wnt9b), mRNA.	0.6494	details	3'UTR ------------X-----
NM_175686	Mus musculus paired related homeobox 1 (Prrx1), transcript variant 2, ...	0.6494	details	3'UTR ---------X--------
NM_011127	Mus musculus paired related homeobox 1 (Prrx1), transcript variant 1, ...	0.6494	details	3'UTR --------X--------
NM_010894	Mus musculus neurogenic differentiation 1 (Neurod1), mRNA.	0.6494	details	3'UTR ---X----
NM_176893	Mus musculus misshapen-like kinase 1 (zebrafish) (Mink1), transcript v...	0.6494	details	3'UTR --X--
NM_028076	Mus musculus transmembrane and ubiquitin-like domain containing 2 (Tmu...	0.6494	details	3'UTR ---X--
XM_001474947	PREDICTED: Mus musculus similar to mKIAA3002 protein (LOC100045795), m...	0.6494	details	3'UTR ------------------X-----------
NM_016846	Mus musculus ral guanine nucleotide dissociation stimulator,-like 1 (R...	0.6494	details	3'UTR -------X
NM_007892	Mus musculus E2F transcription factor 5 (E2f5), mRNA.	0.6494	details	3'UTR --X-
XM_001478973	PREDICTED: Mus musculus similar to RIKEN cDNA 4121402D02 gene, transcr...	0.6494	details	3'UTR ------X------
NM_016713	Mus musculus misshapen-like kinase 1 (zebrafish) (Mink1), transcript v...	0.6494	details	3'UTR --X--
NM_172684	Mus musculus rosbin, round spermatid basic protein 1 (Rsbn1), mRNA.	0.6494	details	3'UTR ------------------X--
NM_172731	Mus musculus FYVE, RhoGEF and PH domain containing 5 (Fgd5), mRNA.	0.6494	details	3'UTR --X-----
NM_027756	Mus musculus microfibrillar-associated protein 3-like (Mfap3l), mRNA.	0.6494	details	3'UTR ----X
NM_001005341	Mus musculus yippee-like 2 (Drosophila) (Ypel2), mRNA.	0.6494	details	3'UTR ---------------X------
NM_009754	Mus musculus BCL2-like 11 (apoptosis facilitator) (Bcl2l11), transcrip...	0.6494	details	3'UTR -----------X----------
NM_018873	Mus musculus P140 gene (P140), mRNA.	0.6494	details	3'UTR ----X------------
XM_001481121	PREDICTED: Mus musculus zinc finger and BTB domain containing 11 (Zbtb...	0.6494	details	3'UTR --X------
NM_001045523	Mus musculus bromo adjacent homology domain containing 1 (Bahd1), mRNA...	0.6494	details	3'UTR X----------
NM_207680	Mus musculus BCL2-like 11 (apoptosis facilitator) (Bcl2l11), transcrip...	0.6494	details	3'UTR -----------X----------
NM_024244	Mus musculus RIKEN cDNA 1200015N20 gene (1200015N20Rik), mRNA.	0.6494	details	3'UTR X-------
NM_009011	Mus musculus RAD23b homolog (S. cerevisiae) (Rad23b), mRNA.	0.6494	details	3'UTR ----X--
NM_207681	Mus musculus BCL2-like 11 (apoptosis facilitator) (Bcl2l11), transcrip...	0.6494	details	3'UTR -----------X----------
NM_009031	Mus musculus retinoblastoma binding protein 7 (Rbbp7), mRNA.	0.6494	details	3'UTR -X--
XM_904795	PREDICTED: Mus musculus scratch homolog 2, zinc finger protein (Drosop...	0.6494	details	3'UTR ----X------
NM_001045964	Mus musculus misshapen-like kinase 1 (zebrafish) (Mink1), transcript v...	0.6494	details	3'UTR --X--
NM_001045959	Mus musculus misshapen-like kinase 1 (zebrafish) (Mink1), transcript v...	0.6494	details	3'UTR --X--
NM_001081098	Mus musculus cDNA sequence BC039093 (BC039093), mRNA.	0.6494	details	3'UTR -X------
NM_145923	Mus musculus RELT-like 1 (Rell1), mRNA.	0.6494	details	3'UTR --------X---
NM_145418	Mus musculus cDNA sequence BC013529 (BC013529), mRNA.	0.6494	details	3'UTR --X-
NM_024184	Mus musculus ASF1 anti-silencing function 1 homolog B (S. cerevisiae) ...	0.6494	details	3'UTR ----X
XM_001480244	PREDICTED: Mus musculus zinc finger and BTB domain containing 11 (Zbtb...	0.6494	details	3'UTR --X------
NM_001080813	Mus musculus RAB11 family interacting protein 1 (class I) (Rab11fip1),...	0.6494	details	3'UTR -----------X-----------
NM_138680	Mus musculus LUC7-like 2 (S. cerevisiae) (Luc7l2), mRNA.	0.6494	details	3'UTR ----X--
NM_008420	Mus musculus potassium voltage gated channel, Shab-related subfamily, ...	0.6494	details	3'UTR -----X
NM_001080925	Mus musculus Rap guanine nucleotide exchange factor (GEF)-like 1 (Rapg...	0.6494	details	3'UTR X---------
NM_183034	Mus musculus pleckstrin homology domain containing, family M (with RUN...	0.6494	details	3'UTR ----X-----
NM_025438	Mus musculus arginine/serine-rich coiled-coil 2 (Rsrc2), transcript va...	0.6494	details	3'UTR ----X
NM_138589	Mus musculus ubiquitin family domain containing 1 (Ubfd1), mRNA.	0.6494	details	3'UTR X------------------
NM_025451	Mus musculus calcium/calmodulin-dependent protein kinase II inhibitor ...	0.6494	details	3'UTR X-------
NM_025282	Mus musculus myocyte enhancer factor 2C (Mef2c), mRNA.	0.6494	details	3'UTR -X---
XM_619828	PREDICTED: Mus musculus scratch homolog 2, zinc finger protein (Drosop...	0.6494	details	3'UTR ----X------
NM_008562	Mus musculus myeloid cell leukemia sequence 1 (Mcl1), mRNA.	0.6494	details	3'UTR ---------X---
NM_175934	Mus musculus protein phosphatase 1, regulatory subunit 10 (Ppp1r10), m...	0.6493	details	3'UTR --X---
NM_011641	Mus musculus transformation related protein 63 (Trp63), mRNA.	0.6493	details	3'UTR --X------------
NM_172734	Mus musculus serine/threonine kinase 38 like (Stk38l), mRNA.	0.6493	details	3'UTR --------------X--
NM_178394	Mus musculus janus kinase and microtubule interacting protein 1 (Jakmi...	0.6493	details	3'UTR -X
NM_001018042	Mus musculus trans-acting transcription factor 3 (Sp3), transcript var...	0.6493	details	3'UTR -----X---
NM_007755	Mus musculus cytoplasmic polyadenylation element binding protein 1 (Cp...	0.6493	details	3'UTR ----X
NM_001001984	Mus musculus F-box and leucine-rich repeat protein 11 (Fbxl11), mRNA.	0.6493	details	3'UTR ---X------------
NM_139300	Mus musculus myosin, light polypeptide kinase (Mylk), mRNA.	0.6493	details	3'UTR ------X----
NM_172699	Mus musculus forkhead box J3 (Foxj3), mRNA.	0.6493	details	3'UTR -------------X-
NM_172262	Mus musculus amine oxidase, flavin containing 1 (Aof1), mRNA.	0.6493	details	3'UTR -X-------
NM_001098425	Mus musculus trans-acting transcription factor 3 (Sp3), transcript var...	0.6493	details	3'UTR -----X---
XM_001474179	PREDICTED: Mus musculus similar to Development and differentiation enh...	0.645	details	3'UTR -X------------
NM_010026	Mus musculus development and differentiation enhancing (Ddef1), mRNA.	0.645	details	3'UTR -X----
NM_153587	Mus musculus ribosomal protein S6 kinase, polypeptide 5 (Rps6ka5), mRN...	0.6449	details	3'UTR -X---X---
NM_009524	Mus musculus wingless-related MMTV integration site 5A (Wnt5a), mRNA.	0.6418	details	3'UTR -----------X-
XM_986833	PREDICTED: Mus musculus predicted gene, EG666892 (EG666892), mRNA.	0.6418	details	3'UTR X--
NM_009867	Mus musculus cadherin 4 (Cdh4), mRNA.	0.6418	details	3'UTR -X-
NM_009260	Mus musculus spectrin beta 2 (Spnb2), transcript variant 2, mRNA.	0.6418	details	3'UTR ----------X-
NM_133721	Mus musculus integrin alpha 9 (Itga9), mRNA.	0.6418	details	3'UTR --X------
NM_172615	Mus musculus RIKEN cDNA 1700021K19 gene (1700021K19Rik), mRNA.	0.6416	details	3'UTR -----X----X-
XM_001472871	PREDICTED: Mus musculus similar to Enhancer of polycomb homolog 2, tra...	0.6416	details	3'UTR ------X----X--
NM_172468	Mus musculus sorting nexin family member 30 (Snx30), mRNA.	0.6373	details	3'UTR -------X-------------X--------
NM_001040695	Mus musculus UEV and lactate/malate dehyrogenase domains (Uevld), mRNA...	0.6373	details	3'UTR -----X-X---------
NM_027435	Mus musculus ATPase family, AAA domain containing 2 (Atad2), mRNA.	0.6373	details	3'UTR -XX-----
NM_001080927	Mus musculus recombination signal binding protein for immunoglobulin k...	0.6327	details	3'UTR -----------------X--
NM_001080928	Mus musculus recombination signal binding protein for immunoglobulin k...	0.6327	details	3'UTR -----------------X--
NM_009035	Mus musculus recombination signal binding protein for immunoglobulin k...	0.6327	details	3'UTR -----------------X--
NM_144731	Mus musculus UDP-N-acetyl-alpha-D-galactosamine: polypeptide N-acetylg...	0.6327	details	3'UTR --X------
NM_001033268	Mus musculus cDNA sequence BC010304 (BC010304), mRNA.	0.624	details	3'UTR -X-------
NM_172495	Mus musculus nuclear receptor coactivator 7 (Ncoa7), mRNA.	0.6238	details	3'UTR --X----
NM_008381	Mus musculus inhibin beta-B (Inhbb), mRNA.	0.6211	details	3'UTR ------X---
XM_001476835	PREDICTED: Mus musculus similar to Inhbb protein (LOC100046802), mRNA.	0.6211	details	3'UTR ------X---
NM_153794	Mus musculus RIKEN cDNA 4933403F05 gene (4933403F05Rik), mRNA.	0.6211	details	3'UTR -----------------------------------------X--
NM_133663	Mus musculus integrin beta 4 (Itgb4), transcript variant 2, mRNA.	0.621	details	3'UTR -X-
NM_001005608	Mus musculus integrin beta 4 (Itgb4), transcript variant 1, mRNA.	0.621	details	3'UTR -X-
NM_018829	Mus musculus adaptor-related protein complex 3, mu 1 subunit (Ap3m1), ...	0.6186	details	3'UTR ---X-X----
NM_010570	Mus musculus insulin receptor substrate 1 (Irs1), mRNA.	0.6167	details	3'UTR -X----
NM_011514	Mus musculus suppressor of variegation 3-9 homolog 1 (Drosophila) (Suv...	0.6165	details	3'UTR -X---X---
NM_172277	Mus musculus sorting nexin 8 (Snx8), mRNA.	0.6101	details	3'UTR ------X
NM_023543	Mus musculus chimerin (chimaerin) 2 (Chn2), mRNA.	0.6096	details	3'UTR ----X----
NM_013836	Mus musculus transcription factor 20 (Tcf20), mRNA.	0.6096	details	3'UTR -X
NM_001033215	Mus musculus expressed sequence AU017455 (AU017455), mRNA.	0.6096	details	3'UTR X--
NM_001033966	Mus musculus adenylate kinase 2 (Ak2), transcript variant 1, mRNA.	0.6085	details	3'UTR -X
NM_010094	Mus musculus left right determination factor 1 (Lefty1), mRNA.	0.6085	details	3'UTR -X-
NM_009686	Mus musculus amyloid beta (A4) precursor protein-binding, family B, me...	0.6071	details	3'UTR --X-
XM_986457	PREDICTED: Mus musculus Crm, cramped-like (Drosophila), transcript var...	0.6029	details	3'UTR ----------------X--
XM_001005194	PREDICTED: Mus musculus Crm, cramped-like (Drosophila), transcript var...	0.6029	details	3'UTR ----------------X--
