# Supplementary material for: Highly Dynamic and Sex-Specific Expression of microRNAs During Early ES Cell Differentiation
Source: PLoS Genet. 2009 Aug 28;5(8):e1000620. doi: 10.1371/journal.pgen.1000620 (PMC2725319; doi:10.1371/journal.pgen.1000620)
Supplement: Dataset S3 — Predicted target transcripts from the Pictar target prediction software for miR-290 cluster (Sheet 1), miR-293 (Sheet 2), and miR-302 cluster (Sheet 3). (0.18 MB XLS) [file pgen.1000620.s012.xls]

## Sheet: Feuil1
PicTar WEB INTERFACE				For mmi-miR-290 cluster
Choose Species:
Choose Dataset:
microRNA ID:
Click above for all microRNAs linked to RFAM
Gene ID:
Click above for all RefSeq Id's linked to NCBI
(Warning: may take ~20 secs)
mouse: use RefSeq identifiers, e.g. NM_178057
PicTar predictions
Rank
Click here for detailed 3'utr alignments and location of predicted site	mouse RefSeq Id	All miRNAs predicted to target the gene	PicTar score	microRNA	microRNAs with Anchor sites	Genome Browser	annotation
1	NM_133218	All miRNA predictions	17.00186	mmu_miR_291a_3p	mmu_miR_291a_3p	Genome browser	C030034L19Rik, glucocorticoid induced gene 1
2	NM_016787	All miRNA predictions	13.95098	mmu_miR_291a_3p	mmu_miR_291a_3p	Genome browser	Bnip2, BCL2/adenovirus E1B 19kDa-interacting protein 1, NIP2
3	NM_175494	All miRNA predictions	12.14514	mmu_miR_291a_3p	mmu_miR_291a_3p	Genome browser	Zfp367, zinc finger protein 367
4	NM_172790	All miRNA predictions	10.35915	mmu_miR_291a_3p	mmu_miR_291a_3p	Genome browser	G431002C21Rik, RIKEN cDNA G431002C21 gene (G431002C21Rik), mRNA
5	NM_024436	All miRNA predictions	10.32654	mmu_miR_291a_3p	mmu_miR_291a_3p	Genome browser	Rab22a, RAB22A, member RAS oncogene family
6	NM_178691	All miRNA predictions	10.17902	mmu_miR_291a_3p	mmu_miR_291a_3p	Genome browser	9930028C20Rik, RIKEN cDNA 9930028C20 gene (9930028C20Rik), mRNA
7	NM_177586	All miRNA predictions	10.11717	mmu_miR_291a_3p	mmu_miR_291a_3p	Genome browser	Eif5a2, eukaryotic translation initiation factor 5A2
8	NM_178655	All miRNA predictions	10.05650	mmu_miR_291a_3p	mmu_miR_291a_3p	Genome browser	Ank2, ankyrin 2, brain
9	NM_001034168	All miRNA predictions	10.05650	mmu_miR_291a_3p	mmu_miR_291a_3p	Genome browser	n/a
10	NM_016896	All miRNA predictions	10.01841	mmu_miR_291a_3p	mmu_miR_291a_3p	Genome browser	Map3k14, mitogen-activated protein kinase kinase kinase 14
11	NM_172684	All miRNA predictions	9.81043	mmu_miR_291a_3p	mmu_miR_291a_3p	Genome browser	Rsbn1, rosbin, round spermatid basic protein 1
12	NM_173406	All miRNA predictions	9.71455	mmu_miR_291a_3p	mmu_miR_291a_3p	Genome browser	AI591476, expressed sequence AI591476
13	NM_172643	All miRNA predictions	9.60099	mmu_miR_291a_3p	mmu_miR_291a_3p	Genome browser	Zbtb41, zinc finger and BTB domain containing 41 homolog
14	NM_007904	All miRNA predictions	9.51853	mmu_miR_291a_3p	mmu_miR_291a_3p	Genome browser	Ednrb, endothelin receptor type B
15	NM_010788	All miRNA predictions	9.29412	mmu_miR_291a_3p	mmu_miR_291a_3p	Genome browser	Mecp2, methyl CpG binding protein 2
16	NM_028141	All miRNA predictions	9.23033	mmu_miR_291a_3p	mmu_miR_291a_3p	Genome browser	Zfp661, zinc finger protein 661
17	NM_016810	All miRNA predictions	9.10328	mmu_miR_291a_3p	mmu_miR_291a_3p	Genome browser	Gosr1, golgi SNAP receptor complex member 1
18	NM_016917	All miRNA predictions	8.81421	mmu_miR_291a_3p	mmu_miR_291a_3p	Genome browser	Slc40a1, solute carrier family 40 (iron-regulated transporter), member 1
19	NM_023719	All miRNA predictions	8.79901	mmu_miR_291a_3p	mmu_miR_291a_3p	Genome browser	Txnip, thioredoxin interacting protein
20	NM_001009935	All miRNA predictions	8.79901	mmu_miR_291a_3p	mmu_miR_291a_3p	Genome browser	Txnip, thioredoxin interacting protein
21	NM_001037756	All miRNA predictions	8.78753	mmu_miR_291a_3p	mmu_miR_291a_3p	Genome browser	n/a
22	NM_009952	All miRNA predictions	8.60273	mmu_miR_291a_3p	mmu_miR_291a_3p	Genome browser	Creb1, cAMP responsive element binding protein 1
23	NM_133828	All miRNA predictions	8.60273	mmu_miR_291a_3p	mmu_miR_291a_3p	Genome browser	Creb1, cAMP responsive element binding protein 1
24	NM_172839	All miRNA predictions	8.59283	mmu_miR_291a_3p	mmu_miR_291a_3p	Genome browser	Ccnj, cyclin J
25	NM_175445	All miRNA predictions	8.46087	mmu_miR_291a_3p	mmu_miR_291a_3p	Genome browser	Rassf2, Ras association (RalGDS/AF-6) domain family 2
26	NM_198010	All miRNA predictions	8.38411	mmu_miR_291a_3p	mmu_miR_291a_3p	Genome browser	Ankrd17, ankyrin repeat domain 17
27	NM_030886	All miRNA predictions	8.38411	mmu_miR_291a_3p	mmu_miR_291a_3p	Genome browser	Ankrd17, ankyrin repeat domain 17
28	NM_183221	All miRNA predictions	8.28019	mmu_miR_291a_3p	mmu_miR_291a_3p	Genome browser	n/a
29	NM_173038	All miRNA predictions	8.27939	mmu_miR_291a_3p	mmu_miR_291a_3p	Genome browser	Lrrc35, leucine rich repeat containing 35
30	NM_138589	All miRNA predictions	8.24808	mmu_miR_291a_3p	mmu_miR_291a_3p	Genome browser	D7Wsu128e, ubiquitin-binding protein homolog
31	NM_010171	All miRNA predictions	8.14457	mmu_miR_291a_3p	mmu_miR_291a_3p	Genome browser	F3, coagulation factor III
32	NM_021897	All miRNA predictions	8.13055	mmu_miR_291a_3p	mmu_miR_291a_3p	Genome browser	Trp53inp1, transformation related protein 53 inducible nuclear protein 1
33	NM_080729	All miRNA predictions	8.07129	mmu_miR_291a_3p	mmu_miR_291a_3p	Genome browser	Il17e, interleukin 17E
34	NM_178682	All miRNA predictions	8.03415	mmu_miR_291a_3p	mmu_miR_291a_3p	Genome browser	4933426M11Rik, MKIAA0247 protein (Fragment).
35	NM_011749	All miRNA predictions	7.99753	mmu_miR_291a_3p	mmu_miR_291a_3p	Genome browser	Zfp148, zinc finger protein 148
36	NM_175127	All miRNA predictions	7.83179	mmu_miR_291a_3p	mmu_miR_291a_3p	Genome browser	Fbxo28, F-box protein 28
37	NM_025866	All miRNA predictions	7.80470	mmu_miR_291a_3p	mmu_miR_291a_3p	Genome browser	NM_025866.1, cell division cycle associated 7 (Cdca7), mRNA
38	NM_011785	All miRNA predictions	7.80110	mmu_miR_291a_3p	mmu_miR_291a_3p	Genome browser	Akt3, thymoma viral proto-oncogene 3
39	NM_009443	All miRNA predictions	7.75368	mmu_miR_291a_3p	mmu_miR_291a_3p	Genome browser	Tgoln1, trans-golgi network protein 2
40	NM_007688	All miRNA predictions	7.54659	mmu_miR_291a_3p	mmu_miR_291a_3p	Genome browser	Cfl2, cofilin 2, muscle
41	NM_013703	All miRNA predictions	7.50976	mmu_miR_291a_3p	mmu_miR_291a_3p	Genome browser	Vldlr, very low density lipoprotein receptor
42	NM_207686	All miRNA predictions	7.48562	mmu_miR_291a_3p	mmu_miR_291a_3p	Genome browser	Elavl2, ELAV (embryonic lethal, abnormal vision, Drosophila)-like 2 (Hu antigen B)
43	NM_010486	All miRNA predictions	7.48562	mmu_miR_291a_3p	mmu_miR_291a_3p	Genome browser	Elavl2, ELAV (embryonic lethal, abnormal vision, Drosophila)-like 2 (Hu antigen B)
44	NM_207685	All miRNA predictions	7.48562	mmu_miR_291a_3p	mmu_miR_291a_3p	Genome browser	Elavl2, ELAV (embryonic lethal, abnormal vision, Drosophila)-like 2 (Hu antigen B)
45	NM_011768	All miRNA predictions	7.47050	mmu_miR_291a_3p	mmu_miR_291a_3p	Genome browser	Zfx, zinc finger protein X-linked
46	NM_148931	All miRNA predictions	7.41750	mmu_miR_291a_3p	mmu_miR_291a_3p	Genome browser	NP_683733.1, solute carrier family 6 (neurotransmitter transporter, glycine), member 5
47	NM_153118	All miRNA predictions	7.33050	mmu_miR_291a_3p	mmu_miR_291a_3p	Genome browser	Fnbp1l, formin binding protein 1-like
48	NM_007715	All miRNA predictions	7.29853	mmu_miR_291a_3p	mmu_miR_291a_3p	Genome browser	Clock, circadian locomoter output cycles kaput
49	NM_172569	All miRNA predictions	7.23982	mmu_miR_291a_3p	mmu_miR_291a_3p	Genome browser	Zc3h5, zinc finger CCCH type containing 5
50	NM_009031	All miRNA predictions	7.07226	mmu_miR_291a_3p	mmu_miR_291a_3p	Genome browser	Rbbp7, retinoblastoma binding protein 7
51	NM_153587	All miRNA predictions	7.01990	mmu_miR_291a_3p	mmu_miR_291a_3p	Genome browser	Rps6ka5, ribosomal protein S6 kinase, polypeptide 5
52	NM_024209	All miRNA predictions	7.01798	mmu_miR_291a_3p	mmu_miR_291a_3p	Genome browser	Ppp6c, protein phosphatase 6, catalytic subunit
53	NM_026437	All miRNA predictions	6.98161	mmu_miR_291a_3p	mmu_miR_291a_3p	Genome browser	1810055E12Rik, Protein FAM45.
54	NM_172513	All miRNA predictions	6.97897	mmu_miR_291a_3p	mmu_miR_291a_3p	Genome browser	BC049806, cDNA sequence BC049806
55	NM_008466	All miRNA predictions	6.91726	mmu_miR_291a_3p	mmu_miR_291a_3p	Genome browser	Kpna3, karyopherin (importin) alpha 3
56	NM_028127	All miRNA predictions	6.90351	mmu_miR_291a_3p	mmu_miR_291a_3p	Genome browser	Frmd6, FERM domain containing 6
57	NM_007537	All miRNA predictions	6.85210	mmu_miR_291a_3p	mmu_miR_291a_3p	Genome browser	Bcl2l2, Bcl2-like 2
58	NM_172445	All miRNA predictions	6.69325	mmu_miR_291a_3p	mmu_miR_291a_3p	Genome browser	Wdr37, WD repeat domain 37
59	NM_001039388	All miRNA predictions	6.69325	mmu_miR_291a_3p	mmu_miR_291a_3p	Genome browser	n/a
60	NM_007669	All miRNA predictions	6.64752	mmu_miR_291a_3p	mmu_miR_291a_3p	Genome browser	Cdkn1a, cyclin-dependent kinase inhibitor 1A (P21)
61	NM_011250	All miRNA predictions	6.64063	mmu_miR_291a_3p	mmu_miR_291a_3p	Genome browser	Rbl2, retinoblastoma-like 2
62	NM_011127	All miRNA predictions	6.62480	mmu_miR_291a_3p	mmu_miR_291a_3p	Genome browser	Prrx1, paired related homeobox 1
63	NM_027871	All miRNA predictions	6.62103	mmu_miR_291a_3p	mmu_miR_291a_3p	Genome browser	NP_082147.1, Rho guanine nucleotide exchange factor (GEF) 3
64	NM_134015	All miRNA predictions	6.58544	mmu_miR_291a_3p	mmu_miR_291a_3p	Genome browser	Fbxw11, F-box and WD-40 domain protein 11
65	NM_001033167	All miRNA predictions	6.56177	mmu_miR_291a_3p	mmu_miR_291a_3p	Genome browser	n/a
66	NM_172593	All miRNA predictions	6.52914	mmu_miR_291a_3p	mmu_miR_291a_3p	Genome browser	D130064H19Rik, RIKEN cDNA D130064H19 gene (D130064H19Rik), mRNA
67	NM_007970	All miRNA predictions	6.51546	mmu_miR_291a_3p	mmu_miR_291a_3p	Genome browser	Ezh1, enhancer of zeste homolog 1 (Drosophila)
68	NM_175686	All miRNA predictions	6.50307	mmu_miR_291a_3p	mmu_miR_291a_3p	Genome browser	Prrx1, paired related homeobox 1
69	NM_207636	All miRNA predictions	6.49390	mmu_miR_291a_3p	mmu_miR_291a_3p	Genome browser	Fndc3a, fibronectin type III domain containing 3a
70	NM_029277	All miRNA predictions	6.45137	mmu_miR_291a_3p	mmu_miR_291a_3p	Genome browser	Arhgap12, Rho GTPase activating protein 12
71	NM_008960	All miRNA predictions	6.44452	mmu_miR_291a_3p	mmu_miR_291a_3p	Genome browser	Pten, phosphatase and tensin homolog
72	NM_019410	All miRNA predictions	6.41958	mmu_miR_291a_3p	mmu_miR_291a_3p	Genome browser	Pfn2, profilin 2
73	NM_175273	All miRNA predictions	6.39698	mmu_miR_291a_3p	mmu_miR_291a_3p	Genome browser	2310046O06Rik, RIKEN cDNA 2310046O06 gene (2310046O06Rik), mRNA
74	NM_177741	All miRNA predictions	6.39344	mmu_miR_291a_3p	mmu_miR_291a_3p	Genome browser	Ppp1r3b, protein phosphatase 1, regulatory (inhibitor) subunit 3B
75	NM_001038625	All miRNA predictions	6.39242	mmu_miR_291a_3p	mmu_miR_291a_3p	Genome browser	n/a
76	NM_021372	All miRNA predictions	6.39242	mmu_miR_291a_3p	mmu_miR_291a_3p	Genome browser	Sertad2, SERTA domain containing 2
77	NM_178765	All miRNA predictions	6.36051	mmu_miR_291a_3p	mmu_miR_291a_3p	Genome browser	5730410E15Rik, Golgi-localized syntaphilin-related protein isoform C
78	NM_001032727	All miRNA predictions	6.36051	mmu_miR_291a_3p	mmu_miR_291a_3p	Genome browser	5730410E15Rik, Golgi-localized syntaphilin-related protein isoform C
79	NM_176998	All miRNA predictions	6.36051	mmu_miR_291a_3p	mmu_miR_291a_3p	Genome browser	5730410E15Rik, Golgi-localized syntaphilin-related protein isoform C
80	NM_145138	All miRNA predictions	6.30943	mmu_miR_291a_3p	mmu_miR_291a_3p	Genome browser	Nek9, NIMA (never in mitosis gene a)-related expressed kinase 9
81	NM_009744	All miRNA predictions	6.28472	mmu_miR_291a_3p	mmu_miR_291a_3p	Genome browser	Bcl6, B-cell leukemia/lymphoma 6
82	NM_010118	All miRNA predictions	6.09556	mmu_miR_291a_3p	mmu_miR_291a_3p	Genome browser	Egr2, early growth response 2
83	NM_027756	All miRNA predictions	6.06861	mmu_miR_291a_3p	mmu_miR_291a_3p	Genome browser	Mfap3l, microfibrillar-associated protein 3-like
84	NM_010241	All miRNA predictions	6.04829	mmu_miR_291a_3p	mmu_miR_291a_3p	Genome browser	FTS1_MOUSE, Fused toes protein (FT1).
85	NM_028933	All miRNA predictions	6.00964	mmu_miR_291a_3p	mmu_miR_291a_3p	Genome browser	1300010M03Rik, RIKEN cDNA 1300010M03 gene (1300010M03Rik), transcript variant 2, mRNA
86	NM_008850	All miRNA predictions	5.98405	mmu_miR_291a_3p	mmu_miR_291a_3p	Genome browser	Pitpna, phosphatidylinositol transfer protein, alpha
87	NM_205536	All miRNA predictions	5.97521	mmu_miR_291a_3p	mmu_miR_291a_3p	Genome browser	Elk3, ELK3, member of ETS oncogene family
88	NM_001010825	All miRNA predictions	5.97049	mmu_miR_291a_3p	mmu_miR_291a_3p	Genome browser	D5Ertd40e, huntingtin interactor protein E
89	NM_021884	All miRNA predictions	5.92433	mmu_miR_291a_3p	mmu_miR_291a_3p	Genome browser	Tsg101, tumor susceptibility gene 101
90	NM_175344	All miRNA predictions	5.92136	mmu_miR_291a_3p	mmu_miR_291a_3p	Genome browser	Tmem16f, transmembrane protein 16F
91	NM_144812	All miRNA predictions	5.90276	mmu_miR_291a_3p	mmu_miR_291a_3p	Genome browser	Tnrc6b, trinucleotide repeat containing 6b
92	NM_015771	All miRNA predictions	5.87586	mmu_miR_291a_3p	mmu_miR_291a_3p	Genome browser	Lats2, large tumor suppressor 2
93	NM_181401	All miRNA predictions	5.86744	mmu_miR_291a_3p	mmu_miR_291a_3p	Genome browser	Tmem64, transmembrane protein 64
94	NM_026501	All miRNA predictions	5.78169	mmu_miR_291a_3p	mmu_miR_291a_3p	Genome browser	1300010M03Rik, RIKEN cDNA 1300010M03 gene (1300010M03Rik), transcript variant 2, mRNA
95	NM_175414	All miRNA predictions	5.75359	mmu_miR_291a_3p	mmu_miR_291a_3p	Genome browser	Tspan9, tetraspanin 9
96	NM_013866	All miRNA predictions	5.72961	mmu_miR_291a_3p	mmu_miR_291a_3p	Genome browser	Zfp385, zinc finger protein 385
97	NM_031256	All miRNA predictions	5.72649	mmu_miR_291a_3p	mmu_miR_291a_3p	Genome browser	Plekha3, pleckstrin homology domain-containing, family A (phosphoinositide binding specific) member 3
98	NM_016670	All miRNA predictions	5.70082	mmu_miR_291a_3p	mmu_miR_291a_3p	Genome browser	Pknox1, Pbx/knotted 1 homeobox
99	NM_010894	All miRNA predictions	5.69096	mmu_miR_291a_3p	mmu_miR_291a_3p	Genome browser	Neurod1, neurogenic differentiation 5
100	NM_026179	All miRNA predictions	5.68447	mmu_miR_291a_3p	mmu_miR_291a_3p	Genome browser	Abhd5, abhydrolase domain containing 5
101	NM_009204	All miRNA predictions	5.67481	mmu_miR_291a_3p	mmu_miR_291a_3p	Genome browser	NP_033230.1, solute carrier family 2 (facilitated glucose transporter), member 4
102	NM_009395	All miRNA predictions	5.65485	mmu_miR_291a_3p	mmu_miR_291a_3p	Genome browser	Tnfaip1, tumor necrosis factor, alpha-induced protein 1 (endothelial)
103	NM_023047	All miRNA predictions	5.64889	mmu_miR_291a_3p	mmu_miR_291a_3p	Genome browser	Dpysl5, dihydropyrimidinase-like 5
104	NM_011216	All miRNA predictions	5.61641	mmu_miR_291a_3p	mmu_miR_291a_3p	Genome browser	Ptpro, protein tyrosine phosphatase, non-receptor type 15
105	NM_182993	All miRNA predictions	5.61572	mmu_miR_291a_3p	mmu_miR_291a_3p	Genome browser	Slc17a7, solute carrier family 17 (sodium-dependent inorganic phosphate cotransporter), member 7
106	NM_008861	All miRNA predictions	5.60133	mmu_miR_291a_3p	mmu_miR_291a_3p	Genome browser	Pkd2, polycystic kidney disease 2
107	NM_172153	All miRNA predictions	5.53957	mmu_miR_291a_3p	mmu_miR_291a_3p	Genome browser	A830039H10Rik, Mblk1-related protein-1 isoform 1
108	NM_134017	All miRNA predictions	5.53630	mmu_miR_291a_3p	mmu_miR_291a_3p	Genome browser	Mat2b, methionine adenosyltransferase II, beta
109	NM_013508	All miRNA predictions	5.50992	mmu_miR_291a_3p	mmu_miR_291a_3p	Genome browser	Elk3, ELK3, member of ETS oncogene family
110	NM_010636	All miRNA predictions	5.49190	mmu_miR_291a_3p	mmu_miR_291a_3p	Genome browser	Klf12, Kruppel-like factor 12
111	NM_173756	All miRNA predictions	5.46163	mmu_miR_291a_3p	mmu_miR_291a_3p	Genome browser	n/a
112	NM_177762	All miRNA predictions	5.45714	mmu_miR_291a_3p	mmu_miR_291a_3p	Genome browser	Aak1, AP2 associated kinase 1
113	NM_024459	All miRNA predictions	5.45620	mmu_miR_291a_3p	mmu_miR_291a_3p	Genome browser	Ppp3r1, expressed sequence AI553587
114	NM_032396	All miRNA predictions	5.45604	mmu_miR_291a_3p	mmu_miR_291a_3p	Genome browser	Kremen1, kringle containing transmembrane protein 1
115	NM_198164	All miRNA predictions	5.42677	mmu_miR_291a_3p	mmu_miR_291a_3p	Genome browser	Cdc2l6, cell division cycle 2-like 6 (CDK8-like)
116	NM_025541	All miRNA predictions	5.42554	mmu_miR_291a_3p	mmu_miR_291a_3p	Genome browser	Asf1a, ASF1 anti-silencing function 1 homolog A (S. cerevisiae)
117	NM_133907	All miRNA predictions	5.41385	mmu_miR_291a_3p	mmu_miR_291a_3p	Genome browser	Ube3c, ubiquitin protein ligase E3C
118	NM_025980	All miRNA predictions	5.41254	mmu_miR_291a_3p	mmu_miR_291a_3p	Genome browser	NM_025980.1, Notch-regulated ankyrin repeat protein (Nrarp), mRNA
119	NM_145458	All miRNA predictions	5.39985	mmu_miR_291a_3p	mmu_miR_291a_3p	Genome browser	Pxk, PX domain containing serine/threonine kinase
120	NM_175145	All miRNA predictions	5.38010	mmu_miR_291a_3p	mmu_miR_291a_3p	Genome browser	2310003P10Rik, RIKEN cDNA 2310003P10 gene (2310003P10Rik), mRNA
121	NM_011144	All miRNA predictions	5.37502	mmu_miR_291a_3p	mmu_miR_291a_3p	Genome browser	Ppara, peroxisome proliferator activated receptor alpha
122	NM_028407	All miRNA predictions	5.36769	mmu_miR_291a_3p	mmu_miR_291a_3p	Genome browser	Gcap14, granule cell antiserum positive 14
123	NM_138679	All miRNA predictions	5.35367	mmu_miR_291a_3p	mmu_miR_291a_3p	Genome browser	Ash1l, ash1 (absent, small, or homeotic)-like (Drosophila)
124	NM_027920	All miRNA predictions	5.34676	mmu_miR_291a_3p	mmu_miR_291a_3p	Genome browser	March8, membrane-associated ring finger (C3HC4) 8
125	NM_009469	All miRNA predictions	5.33710	mmu_miR_291a_3p	mmu_miR_291a_3p	Genome browser	Ulk1, Unc-51 like kinase 1 (C. elegans)
126	NM_178162	All miRNA predictions	5.30086	mmu_miR_291a_3p	mmu_miR_291a_3p	Genome browser	Hrbl, HIV-1 Rev binding protein-like
127	NM_011873	All miRNA predictions	5.29566	mmu_miR_291a_3p	mmu_miR_291a_3p	Genome browser	Dazap2, DAZ associated protein 2
128	NM_213659	All miRNA predictions	5.27120	mmu_miR_291a_3p	mmu_miR_291a_3p	Genome browser	Stat3, signal transducer and activator of transcription 3
129	NM_213660	All miRNA predictions	5.27120	mmu_miR_291a_3p	mmu_miR_291a_3p	Genome browser	Stat3, signal transducer and activator of transcription 3
130	NM_009671	All miRNA predictions	5.27002	mmu_miR_291a_3p	mmu_miR_291a_3p	Genome browser	n/a
131	NM_145575	All miRNA predictions	5.21627	mmu_miR_291a_3p	mmu_miR_291a_3p	Genome browser	Cald1, caldesmon 1
132	NM_011486	All miRNA predictions	5.19993	mmu_miR_291a_3p	mmu_miR_291a_3p	Genome browser	Stat3, signal transducer and activator of transcription 3
133	NM_175164	All miRNA predictions	5.15469	mmu_miR_291a_3p	mmu_miR_291a_3p	Genome browser	Arhgap26, Rho GTPase activating protein 26
134	NM_178930	All miRNA predictions	5.11285	mmu_miR_291a_3p	mmu_miR_291a_3p	Genome browser	Gbf1, golgi-specific brefeldin A-resistance factor 1
135	NM_009458	All miRNA predictions	5.08085	mmu_miR_291a_3p	mmu_miR_291a_3p	Genome browser	Ube2b, ubiquitin-conjugating enzyme E2B, RAD6 homology (S. cerevisiae)
136	NM_178405	All miRNA predictions	5.07466	mmu_miR_291a_3p	mmu_miR_291a_3p	Genome browser	Atp1a2, ATPase, Na+/K+ transporting, alpha 2 polypeptide
137	NM_009686	All miRNA predictions	5.06641	mmu_miR_291a_3p	mmu_miR_291a_3p	Genome browser	Apbb2, amyloid beta (A4) precursor protein-binding, family B, member 2
138	NM_172591	All miRNA predictions	5.01846	mmu_miR_291a_3p	mmu_miR_291a_3p	Genome browser	Fcho2, FCH domain only 2
139	NM_178111	All miRNA predictions	4.99947	mmu_miR_291a_3p	mmu_miR_291a_3p	Genome browser	Trp53inp2, tumor protein p53 inducible nuclear protein 2
140	NM_177224	All miRNA predictions	4.95626	mmu_miR_291a_3p	mmu_miR_291a_3p	Genome browser	n/a
141	NM_019986	All miRNA predictions	4.95038	mmu_miR_291a_3p	mmu_miR_291a_3p	Genome browser	Habp4, hyaluronic acid binding protein 4
142	NM_194262	All miRNA predictions	4.93727	mmu_miR_291a_3p	mmu_miR_291a_3p	Genome browser	Arid4b, AT rich interactive domain 4B (Rbp1 like)
143	NM_198122	All miRNA predictions	4.93727	mmu_miR_291a_3p	mmu_miR_291a_3p	Genome browser	Arid4b, AT rich interactive domain 4B (Rbp1 like)
144	NM_018821	All miRNA predictions	4.93201	mmu_miR_291a_3p	mmu_miR_291a_3p	Genome browser	Socs6, suppressor of cytokine signaling 6
145	NM_028658	All miRNA predictions	4.92750	mmu_miR_291a_3p	mmu_miR_291a_3p	Genome browser	1110018J12Rik, RIKEN cDNA 1110018J12
146	NM_027045	All miRNA predictions	4.86084	mmu_miR_291a_3p	mmu_miR_291a_3p	Genome browser	n/a
147	NM_054068	All miRNA predictions	4.85796	mmu_miR_291a_3p	mmu_miR_291a_3p	Genome browser	Vsx1, visual system homeobox 1 homolog (zebrafish)
148	NM_175484	All miRNA predictions	4.85244	mmu_miR_291a_3p	mmu_miR_291a_3p	Genome browser	Coro2b, coronin, actin binding protein, 2B
149	NM_001003909	All miRNA predictions	4.83483	mmu_miR_291a_3p	mmu_miR_291a_3p	Genome browser	Ankib1, ankyrin repeat and IBR domain containing 1
150	NM_013785	All miRNA predictions	4.82326	mmu_miR_291a_3p	mmu_miR_291a_3p	Genome browser	Ihpk1, inositol hexaphosphate kinase 1
151	NM_018810	All miRNA predictions	4.76550	mmu_miR_291a_3p	mmu_miR_291a_3p	Genome browser	Mkrn1, makorin, ring finger protein, 1
152	NM_178606	All miRNA predictions	4.75997	mmu_miR_291a_3p	mmu_miR_291a_3p	Genome browser	NP_848721.1, receptor expression enhancing protein 3
153	NM_011276	All miRNA predictions	4.73774	mmu_miR_291a_3p	mmu_miR_291a_3p	Genome browser	Rnf12, ring finger protein 12
154	NM_130450	All miRNA predictions	4.72610	mmu_miR_291a_3p	mmu_miR_291a_3p	Genome browser	Elovl6, ELOVL family member 6, elongation of long chain fatty acids (yeast)
155	NM_008216	All miRNA predictions	4.72057	mmu_miR_291a_3p	mmu_miR_291a_3p	Genome browser	Has2, hyaluronan synthase 2
156	NM_001013025	All miRNA predictions	4.70941	mmu_miR_291a_3p	mmu_miR_291a_3p	Genome browser	NP_001013043.1, TGF beta receptor associated protein -1
157	NM_008580	All miRNA predictions	4.70665	mmu_miR_291a_3p	mmu_miR_291a_3p	Genome browser	n/a
158	NM_175155	All miRNA predictions	4.68276	mmu_miR_291a_3p	mmu_miR_291a_3p	Genome browser	Sash1, SAM and SH3 domain containing 1
159	NM_011898	All miRNA predictions	4.67394	mmu_miR_291a_3p	mmu_miR_291a_3p	Genome browser	Spry4, sprouty homolog 4 (Drosophila)
160	NM_177411	All miRNA predictions	4.67329	mmu_miR_291a_3p	mmu_miR_291a_3p	Genome browser	Rab5b, RAB5B, member RAS oncogene family
161	NM_172838	All miRNA predictions	4.67265	mmu_miR_291a_3p	mmu_miR_291a_3p	Genome browser	Slc16a12, solute carrier family 16 (monocarboxylic acid transporters), member 12
162	NM_181650	All miRNA predictions	4.65315	mmu_miR_291a_3p	mmu_miR_291a_3p	Genome browser	Prdm4, PR domain containing 4
163	NM_172298	All miRNA predictions	4.65038	mmu_miR_291a_3p	mmu_miR_291a_3p	Genome browser	Zfp537, zinc finger protein 537
164	NM_011877	All miRNA predictions	4.64031	mmu_miR_291a_3p	mmu_miR_291a_3p	Genome browser	Ptpn21, protein tyrosine phosphatase, non-receptor type 21
165	NM_175256	All miRNA predictions	4.61739	mmu_miR_291a_3p	mmu_miR_291a_3p	Genome browser	Heg1, HEG homolog 1 (zebrafish)
166	NM_016768	All miRNA predictions	4.59475	mmu_miR_291a_3p	mmu_miR_291a_3p	Genome browser	Pbx3, pre B-cell leukemia transcription factor 3
167	NM_001034085	All miRNA predictions	4.59085	mmu_miR_291a_3p	mmu_miR_291a_3p	Genome browser	n/a
168	NM_178589	All miRNA predictions	4.58901	mmu_miR_291a_3p	mmu_miR_291a_3p	Genome browser	Tnfrsf21, tumor necrosis factor receptor superfamily, member 21
169	NM_178421	All miRNA predictions	4.56804	mmu_miR_291a_3p	mmu_miR_291a_3p	Genome browser	n/a
170	NM_019542	All miRNA predictions	4.56495	mmu_miR_291a_3p	mmu_miR_291a_3p	Genome browser	Nagk, N-acetylglucosamine kinase
171	NM_001033189	All miRNA predictions	4.56266	mmu_miR_291a_3p	mmu_miR_291a_3p	Genome browser	C77080, expressed sequence C77080
172	NM_172677	All miRNA predictions	4.56160	mmu_miR_291a_3p	mmu_miR_291a_3p	Genome browser	Ythdf3, YTH domain family 3
173	NM_172988	All miRNA predictions	4.55798	mmu_miR_291a_3p	mmu_miR_291a_3p	Genome browser	Fbxl4, F-box and leucine-rich repeat protein 4
174	NM_178051	All miRNA predictions	4.55557	mmu_miR_291a_3p	mmu_miR_291a_3p	Genome browser	Mterfd2, MTERF domain containing 2
175	NM_018807	All miRNA predictions	4.54233	mmu_miR_291a_3p	mmu_miR_291a_3p	Genome browser	Plagl2, pleiomorphic adenoma gene-like 2
176	NM_133765	All miRNA predictions	4.47251	mmu_miR_291a_3p	mmu_miR_291a_3p	Genome browser	Fbxo31, F-box only protein 31
177	NM_175160	All miRNA predictions	4.46660	mmu_miR_291a_3p	mmu_miR_291a_3p	Genome browser	Zdhhc1, zinc finger, DHHC domain containing 1
178	NM_013454	All miRNA predictions	4.44258	mmu_miR_291a_3p	mmu_miR_291a_3p	Genome browser	Abca1, ATP-binding cassette, sub-family A (ABC1), member 1
179	NM_145923	All miRNA predictions	4.42965	mmu_miR_291a_3p	mmu_miR_291a_3p	Genome browser	AA536743, expressed sequence AA536743
180	NM_007937	All miRNA predictions	4.42853	mmu_miR_291a_3p	mmu_miR_291a_3p	Genome browser	n/a
181	NM_172863	All miRNA predictions	4.42064	mmu_miR_291a_3p	mmu_miR_291a_3p	Genome browser	Zfp697, zinc finger protein 697
182	NM_177757	All miRNA predictions	4.42036	mmu_miR_291a_3p	mmu_miR_291a_3p	Genome browser	NP_808425.2,
183	NM_027491	All miRNA predictions	4.41856	mmu_miR_291a_3p	mmu_miR_291a_3p	Genome browser	Rragd, Ras-related GTP binding D
184	NM_008862	All miRNA predictions	4.41306	mmu_miR_291a_3p	mmu_miR_291a_3p	Genome browser	Pkia, protein kinase inhibitor, alpha
185	NM_009959	All miRNA predictions	4.40800	mmu_miR_291a_3p	mmu_miR_291a_3p	Genome browser	Pcdha5, protocadherin alpha 5
186	NM_138662	All miRNA predictions	4.40800	mmu_miR_291a_3p	mmu_miR_291a_3p	Genome browser	Pcdha3, protocadherin alpha 3
187	NM_001003672	All miRNA predictions	4.40800	mmu_miR_291a_3p	mmu_miR_291a_3p	Genome browser	Pcdha1, protocadherin alpha subfamily C, 2
188	NM_009961	All miRNA predictions	4.40800	mmu_miR_291a_3p	mmu_miR_291a_3p	Genome browser	Pcdha10, protocadherin alpha subfamily C, 2
189	NM_138661	All miRNA predictions	4.40800	mmu_miR_291a_3p	mmu_miR_291a_3p	Genome browser	Pcdha11, protocadherin alpha subfamily C, 2
190	NM_138663	All miRNA predictions	4.40800	mmu_miR_291a_3p	mmu_miR_291a_3p	Genome browser	Pcdha12, protocadherin alpha subfamily C, 2
191	NM_007767	All miRNA predictions	4.40800	mmu_miR_291a_3p	mmu_miR_291a_3p	Genome browser	Pcdha6, protocadherin alpha 6
192	NM_007766	All miRNA predictions	4.40800	mmu_miR_291a_3p	mmu_miR_291a_3p	Genome browser	Pcdha4, protocadherin alpha 4
193	NM_001003671	All miRNA predictions	4.40800	mmu_miR_291a_3p	mmu_miR_291a_3p	Genome browser	Pcdha1, protocadherin alpha subfamily C, 2
194	NM_201243	All miRNA predictions	4.40800	mmu_miR_291a_3p	mmu_miR_291a_3p	Genome browser	Pcdha1, protocadherin alpha 8
195	NM_009957	All miRNA predictions	4.40800	mmu_miR_291a_3p	mmu_miR_291a_3p	Genome browser	Pcdha7, protocadherin alpha 7
196	NM_009960	All miRNA predictions	4.40800	mmu_miR_291a_3p	mmu_miR_291a_3p	Genome browser	Pcdha11, protocadherin alpha subfamily C, 2
197	NM_054072	All miRNA predictions	4.40800	mmu_miR_291a_3p	mmu_miR_291a_3p	Genome browser	Pcdha1, protocadherin alpha 1
198	NM_198117	All miRNA predictions	4.40800	mmu_miR_291a_3p	mmu_miR_291a_3p	Genome browser	Pcdha2, protocadherin alpha 6
199	NM_001039484	All miRNA predictions	4.38540	mmu_miR_291a_3p	mmu_miR_291a_3p	Genome browser	n/a
200	NM_178892	All miRNA predictions	4.36427	mmu_miR_291a_3p	mmu_miR_291a_3p	Genome browser	Tiparp, TCDD-inducible poly(ADP-ribose) polymerase
201	NM_172543	All miRNA predictions	4.35485	mmu_miR_291a_3p	mmu_miR_291a_3p	Genome browser	5730593F17Rik, RIKEN cDNA 5730593F17
202	NM_198294	All miRNA predictions	4.34727	mmu_miR_291a_3p	mmu_miR_291a_3p	Genome browser	1200003E16Rik, TPR domain, ankyrin-repeat and coiled-coil-containing
203	NM_178686	All miRNA predictions	4.33580	mmu_miR_291a_3p	mmu_miR_291a_3p	Genome browser	AU016693, expressed sequence AU016693
204	NM_173185	All miRNA predictions	4.32329	mmu_miR_291a_3p	mmu_miR_291a_3p	Genome browser	Csnk1g1, casein kinase 1, gamma 1
205	NM_172468	All miRNA predictions	4.28345	mmu_miR_291a_3p	mmu_miR_291a_3p	Genome browser	4732481H14Rik, RIKEN cDNA 4732481H14 gene (4732481H14Rik), mRNA
206	NM_009557	All miRNA predictions	4.28266	mmu_miR_291a_3p	mmu_miR_291a_3p	Genome browser	Zfp46, zinc finger protein 46
207	NM_001033149	All miRNA predictions	4.26482	mmu_miR_291a_3p	mmu_miR_291a_3p	Genome browser	n/a
208	NM_153550	All miRNA predictions	4.25777	mmu_miR_291a_3p	mmu_miR_291a_3p	Genome browser	Dirc2, disrupted in renal carcinoma 2 (human)
209	NM_194340	All miRNA predictions	4.25302	mmu_miR_291a_3p	mmu_miR_291a_3p	Genome browser	C330019G07Rik, RIKEN cDNA C330019G07 gene (C330019G07Rik), mRNA
210	NM_016676	All miRNA predictions	4.23598	mmu_miR_291a_3p	mmu_miR_291a_3p	Genome browser	Rab10, RAB10, member RAS oncogene family
211	NM_011249	All miRNA predictions	4.21583	mmu_miR_291a_3p	mmu_miR_291a_3p	Genome browser	Rbl1, retinoblastoma-like 1 (p107)
212	NM_011946	All miRNA predictions	4.21074	mmu_miR_291a_3p	mmu_miR_291a_3p	Genome browser	Map3k2, mitogen activated protein kinase kinase kinase 2
213	NM_008971	All miRNA predictions	4.20661	mmu_miR_291a_3p	mmu_miR_291a_3p	Genome browser	Ptk9, protein tyrosine kinase 9
214	NM_025932	All miRNA predictions	4.19708	mmu_miR_291a_3p	mmu_miR_291a_3p	Genome browser	Syap1, synapse associated protein 1
215	NM_023229	All miRNA predictions	4.18965	mmu_miR_291a_3p	mmu_miR_291a_3p	Genome browser	Fastk, Fas-activated serine/threonine kinase
216	NM_172681	All miRNA predictions	4.16253	mmu_miR_291a_3p	mmu_miR_291a_3p	Genome browser	D930015E06Rik, RIKEN cDNA D930015E06
217	NM_009229	All miRNA predictions	4.15464	mmu_miR_291a_3p	mmu_miR_291a_3p	Genome browser	Sntb2, syntrophin, basic 2
218	NM_175125	All miRNA predictions	4.14419	mmu_miR_291a_3p	mmu_miR_291a_3p	Genome browser	1500011K16Rik, RIKEN cDNA 1500011K16 gene (1500011K16Rik), mRNA
219	NM_028291	All miRNA predictions	4.13269	mmu_miR_291a_3p	mmu_miR_291a_3p	Genome browser	2700050F09Rik, PABP-dependent poly(A) nuclease 3
220	NM_171824	All miRNA predictions	4.12777	mmu_miR_291a_3p	mmu_miR_291a_3p	Genome browser	Pgbd5, piggyBac transposable element derived 5
221	NM_033562	All miRNA predictions	4.12112	mmu_miR_291a_3p	mmu_miR_291a_3p	Genome browser	Derl2, Der1-like domain family, member 2
222	NM_013736	All miRNA predictions	4.10391	mmu_miR_291a_3p	mmu_miR_291a_3p	Genome browser	Tceb3, transcription elongation factor B (SIII), polypeptide 3
223	NM_177798	All miRNA predictions	4.09869	mmu_miR_291a_3p	mmu_miR_291a_3p	Genome browser	Frs2, fibroblast growth factor receptor substrate 2
224	NM_008541	All miRNA predictions	4.07293	mmu_miR_291a_3p	mmu_miR_291a_3p	Genome browser	Smad5, MAD homolog 5 (Drosophila)
225	NM_027882	All miRNA predictions	4.05276	mmu_miR_291a_3p	mmu_miR_291a_3p	Genome browser	Cic, capicua homolog (Drosophila)
226	NM_207692	All miRNA predictions	4.00971	mmu_miR_291a_3p	mmu_miR_291a_3p	Genome browser	Mapk9, mitogen activated protein kinase 9
227	NM_183034	All miRNA predictions	4.00875	mmu_miR_291a_3p	mmu_miR_291a_3p	Genome browser	Plekhm1, pleckstrin homology domain containing, family M (with RUN domain) member 1
228	NM_024452	All miRNA predictions	3.99540	mmu_miR_291a_3p	mmu_miR_291a_3p	Genome browser	Luzp1, leucine zipper protein 1
229	NM_130885	All miRNA predictions	3.98677	mmu_miR_291a_3p	mmu_miR_291a_3p	Genome browser	Oxr1, oxidation resistance 1
230	NM_172765	All miRNA predictions	3.98018	mmu_miR_291a_3p	mmu_miR_291a_3p	Genome browser	Btbd15, BTB (POZ) domain containing 15
231	NM_178057	All miRNA predictions	3.97964	mmu_miR_291a_3p	mmu_miR_291a_3p	Genome browser	n/a
232	NM_172600	All miRNA predictions	3.95823	mmu_miR_291a_3p	mmu_miR_291a_3p	Genome browser	6720456H20Rik, RIKEN cDNA 6720456H20 gene (6720456H20Rik), mRNA
233	NM_001025594	All miRNA predictions	3.95605	mmu_miR_291a_3p	mmu_miR_291a_3p	Genome browser	Zfp297b, zinc finger protein 297B
234	NM_027947	All miRNA predictions	3.95605	mmu_miR_291a_3p	mmu_miR_291a_3p	Genome browser	Zfp297b, zinc finger protein 297B
235	NM_138719	All miRNA predictions	3.94310	mmu_miR_291a_3p	mmu_miR_291a_3p	Genome browser	Gnb5, guanine nucleotide binding protein, beta 5
236	NM_009582	All miRNA predictions	3.94161	mmu_miR_291a_3p	mmu_miR_291a_3p	Genome browser	Map3k12, mitogen activated protein kinase kinase kinase 12
237	NM_145970	All miRNA predictions	3.93188	mmu_miR_291a_3p	mmu_miR_291a_3p	Genome browser	Cc2d1a, coiled-coil and C2 domain containing 1A
238	NM_016961	All miRNA predictions	3.91558	mmu_miR_291a_3p	mmu_miR_291a_3p	Genome browser	Mapk9, mitogen activated protein kinase 9
239	NM_027642	All miRNA predictions	3.90418	mmu_miR_291a_3p	mmu_miR_291a_3p	Genome browser	Phf6, PHD finger protein 6
240	NM_177561	All miRNA predictions	3.90264	mmu_miR_291a_3p	mmu_miR_291a_3p	Genome browser	Usp46, ubiquitin specific peptidase 46
241	NM_022413	All miRNA predictions	3.89916	mmu_miR_291a_3p	mmu_miR_291a_3p	Genome browser	Trpv6, transient receptor potential cation channel, subfamily V, member 6
242	NM_177139	All miRNA predictions	3.89094	mmu_miR_291a_3p	mmu_miR_291a_3p	Genome browser	E130115E03Rik, Protein UNQ3023/PRO9821 precursor.
243	NM_028906	All miRNA predictions	3.87382	mmu_miR_291a_3p	mmu_miR_291a_3p	Genome browser	Dpp8, dipeptidylpeptidase 8
244	NM_009444	All miRNA predictions	3.86088	mmu_miR_291a_3p	mmu_miR_291a_3p	Genome browser	Tgoln1, trans-golgi network protein 2
245	NM_009770	All miRNA predictions	3.84695	mmu_miR_291a_3p	mmu_miR_291a_3p	Genome browser	Btg3, B-cell translocation gene 3
246	NM_007936	All miRNA predictions	3.83817	mmu_miR_291a_3p	mmu_miR_291a_3p	Genome browser	Epha4, Eph receptor A4
247	NM_028774	All miRNA predictions	3.82785	mmu_miR_291a_3p	mmu_miR_291a_3p	Genome browser	Rnf6, ring finger protein (C3H2C3 type) 6
248	NM_001039493	All miRNA predictions	3.81815	mmu_miR_291a_3p	mmu_miR_291a_3p	Genome browser	n/a
249	NM_170755	All miRNA predictions	3.79941	mmu_miR_291a_3p	mmu_miR_291a_3p	Genome browser	NP_739561.1,
250	NM_025679	All miRNA predictions	3.78748	mmu_miR_291a_3p	mmu_miR_291a_3p	Genome browser	5730470L24Rik, RIKEN cDNA 5730470L24 gene (5730470L24Rik), mRNA
251	NM_174848	All miRNA predictions	3.75146	mmu_miR_291a_3p	mmu_miR_291a_3p	Genome browser	BC043118, cDNA sequence BC043118
252	NM_011197	All miRNA predictions	3.73716	mmu_miR_291a_3p	mmu_miR_291a_3p	Genome browser	Ptgfrn, prostaglandin F2 receptor negative regulator
253	NM_172296	All miRNA predictions	3.71376	mmu_miR_291a_3p	mmu_miR_291a_3p	Genome browser	Dmrta2, doublesex and mab-3 related transcription factor like family A2
254	NM_009826	All miRNA predictions	3.71061	mmu_miR_291a_3p	mmu_miR_291a_3p	Genome browser	Rb1cc1, RB1-inducible coiled-coil 1
255	NM_018880	All miRNA predictions	3.70110	mmu_miR_291a_3p	mmu_miR_291a_3p	Genome browser	Trim3, tripartite motif protein 3
256	NM_001005865	All miRNA predictions	3.68275	mmu_miR_291a_3p	mmu_miR_291a_3p	Genome browser	Mtus1, mitochondrial tumor suppressor 1
257	NM_010090	All miRNA predictions	3.68115	mmu_miR_291a_3p	mmu_miR_291a_3p	Genome browser	Dusp2, dual specificity phosphatase 2
258	NM_010913	All miRNA predictions	3.66263	mmu_miR_291a_3p	mmu_miR_291a_3p	Genome browser	Nfya, nuclear transcription factor-Y alpha
259	NM_008640	All miRNA predictions	3.63410	mmu_miR_291a_3p	mmu_miR_291a_3p	Genome browser	Laptm4a, lysosomal-associated protein transmembrane 4A
260	NM_023665	All miRNA predictions	3.61563	mmu_miR_291a_3p	mmu_miR_291a_3p	Genome browser	D4Wsu53e, 18-day embryo whole body cDNA, RIKEN full-length enriched library, clone:1110018P04 product:similar to HT033 (NPD014) (CDNA FLJ14412 FIS, CLONE HEMBA1004669, WEAKLY SIMILAR TO SON PROTEIN) (Hypothetical protein D4Wsu53e) (Adult male tongue cDNA, RIKEN ful
261	NM_177774	All miRNA predictions	3.61498	mmu_miR_291a_3p	mmu_miR_291a_3p	Genome browser	Srrp, serine-arginine repressor protein
262	NM_010813	All miRNA predictions	3.61485	mmu_miR_291a_3p	mmu_miR_291a_3p	Genome browser	Mnt, max binding protein
263	NM_009719	All miRNA predictions	3.61454	mmu_miR_291a_3p	mmu_miR_291a_3p	Genome browser	Neurog3, neurogenin 3
264	NM_008543	All miRNA predictions	3.61096	mmu_miR_291a_3p	mmu_miR_291a_3p	Genome browser	Smad7, MAD homolog 7 (Drosophila)
265	NM_134125	All miRNA predictions	3.59989	mmu_miR_291a_3p	mmu_miR_291a_3p	Genome browser	Trip10, thyroid hormone receptor interactor 10
266	NM_172563	All miRNA predictions	3.59981	mmu_miR_291a_3p	mmu_miR_291a_3p	Genome browser	Hlf, hepatic leukemia factor
267	NM_138744	All miRNA predictions	3.59003	mmu_miR_291a_3p	mmu_miR_291a_3p	Genome browser	Ssx2ip, synovial sarcoma, X breakpoint 2 interacting protein
268	NM_007746	All miRNA predictions	3.57582	mmu_miR_291a_3p	mmu_miR_291a_3p	Genome browser	Map3k8, mitogen activated protein kinase kinase kinase 8
269	NM_027898	All miRNA predictions	3.56262	mmu_miR_291a_3p	mmu_miR_291a_3p	Genome browser	D7Bwg0611e, MKIAA1533 protein (Fragment).
270	NM_007561	All miRNA predictions	3.55826	mmu_miR_291a_3p	mmu_miR_291a_3p	Genome browser	Bmpr2, bone morphogenic protein receptor, type II (serine/threonine kinase)
271	NM_172731	All miRNA predictions	3.55712	mmu_miR_291a_3p	mmu_miR_291a_3p	Genome browser	Fgd5, FYVE, RhoGEF and PH domain containing 5
272	NM_010655	All miRNA predictions	3.54803	mmu_miR_291a_3p	mmu_miR_291a_3p	Genome browser	Kpna2, karyopherin (importin) alpha 2
273	NM_010228	All miRNA predictions	3.54618	mmu_miR_291a_3p	mmu_miR_291a_3p	Genome browser	Flt1, FMS-like tyrosine kinase 1
274	NM_026760	All miRNA predictions	3.51519	mmu_miR_291a_3p	mmu_miR_291a_3p	Genome browser	2310036O22Rik, RIKEN cDNA 2310036O22
275	NM_007442	All miRNA predictions	3.51093	mmu_miR_291a_3p	mmu_miR_291a_3p	Genome browser	Alx4, aristaless 4
276	NM_025979	All miRNA predictions	3.50834	mmu_miR_291a_3p	mmu_miR_291a_3p	Genome browser	Mastl, microtubule associated serine/threonine kinase-like
277	NM_009097	All miRNA predictions	3.48789	mmu_miR_291a_3p	mmu_miR_291a_3p	Genome browser	Rps6ka1, ribosomal protein S6 kinase polypeptide 1
278	NM_013915	All miRNA predictions	3.48221	mmu_miR_291a_3p	mmu_miR_291a_3p	Genome browser	Zfp238, zinc finger protein 238
279	NM_001012330	All miRNA predictions	3.48221	mmu_miR_291a_3p	mmu_miR_291a_3p	Genome browser	Zfp238, zinc finger protein 238
280	NM_032000	All miRNA predictions	3.47851	mmu_miR_291a_3p	mmu_miR_291a_3p	Genome browser	Trps1, trichorhinophalangeal syndrome I (human)
281	NM_023118	All miRNA predictions	3.40600	mmu_miR_291a_3p	mmu_miR_291a_3p	Genome browser	Dab2, disabled homolog 2 (Drosophila)
282	NM_001008702	All miRNA predictions	3.40447	mmu_miR_291a_3p	mmu_miR_291a_3p	Genome browser	Dab2, disabled homolog 2 (Drosophila)
283	NM_008970	All miRNA predictions	3.39893	mmu_miR_291a_3p	mmu_miR_291a_3p	Genome browser	Pthlh, parathyroid hormone-like peptide
284	NM_007484	All miRNA predictions	3.38119	mmu_miR_291a_3p	mmu_miR_291a_3p	Genome browser	Rhoc, ras homolog gene family, member C
285	NM_019743	All miRNA predictions	3.38088	mmu_miR_291a_3p	mmu_miR_291a_3p	Genome browser	, RING1 and YY1 binding protein (Rybp), mRNA
286	NM_173424	All miRNA predictions	3.37325	mmu_miR_291a_3p	mmu_miR_291a_3p	Genome browser	Zbtb37, zinc finger and BTB domain containing 37
287	NM_029846	All miRNA predictions	3.36328	mmu_miR_291a_3p	mmu_miR_291a_3p	Genome browser	Atg16l1, autophagy-related 16-like 1 (yeast)
288	NM_028815	All miRNA predictions	3.35079	mmu_miR_291a_3p	mmu_miR_291a_3p	Genome browser	Lrriq2, leucine-rich repeats and IQ motif containing 2
289	NM_145418	All miRNA predictions	3.34812	mmu_miR_291a_3p	mmu_miR_291a_3p	Genome browser	BC013529, cDNA sequence BC013529
290	NM_019637	All miRNA predictions	3.33154	mmu_miR_291a_3p	mmu_miR_291a_3p	Genome browser	Styx, phosphoserine/threonine/tyrosine interaction protein
291	NM_001014390	All miRNA predictions	3.32684	mmu_miR_291a_3p	mmu_miR_291a_3p	Genome browser	NP_001014412.1, dual-specificity tyrosine-(Y)-phosphorylation regulated kinase 2
292	NM_020507	All miRNA predictions	3.32572	mmu_miR_291a_3p	mmu_miR_291a_3p	Genome browser	Tob2, transducer of ERBB2, 2
293	NM_001039195	All miRNA predictions	3.29780	mmu_miR_291a_3p	mmu_miR_291a_3p	Genome browser	n/a
294	NM_207669	All miRNA predictions	3.28890	mmu_miR_291a_3p	mmu_miR_291a_3p	Genome browser	Gabpb1, GA repeat binding protein, beta 1
295	NM_029977	All miRNA predictions	3.26010	mmu_miR_291a_3p	mmu_miR_291a_3p	Genome browser	Polq, polymerase (DNA directed), theta
296	NM_010441	All miRNA predictions	3.25391	mmu_miR_291a_3p	mmu_miR_291a_3p	Genome browser	n/a
297	NM_011274	All miRNA predictions	3.24931	mmu_miR_291a_3p	mmu_miR_291a_3p	Genome browser	C80913, expressed sequence C80913
298	NM_028627	All miRNA predictions	3.24807	mmu_miR_291a_3p	mmu_miR_291a_3p	Genome browser	Psd, pleckstrin and Sec7 domain containing
299	NM_001003946	All miRNA predictions	3.24444	mmu_miR_291a_3p	mmu_miR_291a_3p	Genome browser	Als2cr13, amyotrophic lateral sclerosis 2 (juvenile) chromosome region, candidate 13 (human)
300	NM_001037725	All miRNA predictions	3.24444	mmu_miR_291a_3p	mmu_miR_291a_3p	Genome browser	n/a
301	NM_008775	All miRNA predictions	3.23977	mmu_miR_291a_3p	mmu_miR_291a_3p	Genome browser	Pafah1b2, platelet-activating factor acetylhydrolase, isoform 1b, alpha2 subunit
302	NM_028881	All miRNA predictions	3.23936	mmu_miR_291a_3p	mmu_miR_291a_3p	Genome browser	4632407F12Rik, transducer of regulated cAMP response element-binding protein (CREB) 2
303	NM_153458	All miRNA predictions	3.23885	mmu_miR_291a_3p	mmu_miR_291a_3p	Genome browser	NP_703188.1, olfactomedin 3
304	NM_153157	All miRNA predictions	3.23885	mmu_miR_291a_3p	mmu_miR_291a_3p	Genome browser	Olfm3, olfactomedin 3
305	NM_153199	All miRNA predictions	3.23038	mmu_miR_291a_3p	mmu_miR_291a_3p	Genome browser	Atad2, ATPase family, AAA domain containing 2
306	NM_145554	All miRNA predictions	3.22128	mmu_miR_291a_3p	mmu_miR_291a_3p	Genome browser	Ldlrap1, low density lipoprotein receptor adaptor protein 1
307	NM_009026	All miRNA predictions	3.20356	mmu_miR_291a_3p	mmu_miR_291a_3p	Genome browser	Rasd1, RAS, dexamethasone-induced 1
308	NM_008377	All miRNA predictions	3.19114	mmu_miR_291a_3p	mmu_miR_291a_3p	Genome browser	Lrig1, leucine-rich repeats and immunoglobulin-like domains 1
309	NM_153082	All miRNA predictions	3.18309	mmu_miR_291a_3p	mmu_miR_291a_3p	Genome browser	C330021A05Rik, Rab-related GTP-binding protein
310	NM_172446	All miRNA predictions	3.17545	mmu_miR_291a_3p	mmu_miR_291a_3p	Genome browser	Lbxcor1, ladybird homeobox 1 homolog (Drosophila) corepressor 1
311	NM_008135	All miRNA predictions	3.16194	mmu_miR_291a_3p	mmu_miR_291a_3p	Genome browser	Slc6a9, solute carrier family 6 (neurotransmitter transporter, glycine), member 9
312	NM_008001	All miRNA predictions	3.15417	mmu_miR_291a_3p	mmu_miR_291a_3p	Genome browser	Fgd1, FYVE, RhoGEF and PH domain containing 1
313	NM_025535	All miRNA predictions	3.15292	mmu_miR_291a_3p	mmu_miR_291a_3p	Genome browser	Sara2, SAR1a gene homolog 2 (S. cerevisiae)
314	NM_021893	All miRNA predictions	3.14794	mmu_miR_291a_3p	mmu_miR_291a_3p	Genome browser	Cd274, CD274 antigen
315	NM_172743	All miRNA predictions	3.14694	mmu_miR_291a_3p	mmu_miR_291a_3p	Genome browser	Plekha7, pleckstrin homology domain containing, family A member 7
316	NM_010141	All miRNA predictions	3.09882	mmu_miR_291a_3p	mmu_miR_291a_3p	Genome browser	Epha7, Eph receptor A7
317	NM_011046	All miRNA predictions	3.09474	mmu_miR_291a_3p	mmu_miR_291a_3p	Genome browser	Furin, furin (paired basic amino acid cleaving enzyme)
318	NM_026756	All miRNA predictions	3.07875	mmu_miR_291a_3p	mmu_miR_291a_3p	Genome browser	1110019L22Rik, nuclear factor I/C
319	NM_175207	All miRNA predictions	3.07560	mmu_miR_291a_3p	mmu_miR_291a_3p	Genome browser	Ankrd9, ankyrin repeat domain 9
320	NM_027886	All miRNA predictions	3.07538	mmu_miR_291a_3p	mmu_miR_291a_3p	Genome browser	Stk11ip, serine/threonine kinase 11 interacting protein
321	NM_007950	All miRNA predictions	3.07230	mmu_miR_291a_3p	mmu_miR_291a_3p	Genome browser	Ereg, epiregulin
322	NM_199024	All miRNA predictions	3.06440	mmu_miR_291a_3p	mmu_miR_291a_3p	Genome browser	Nol4, nucleolar protein 4
323	NM_001013380	All miRNA predictions	3.05879	mmu_miR_291a_3p	mmu_miR_291a_3p	Genome browser	Dnclic2, dynein, cytoplasmic, light intermediate chain 2
324	NM_032003	All miRNA predictions	3.05063	mmu_miR_291a_3p	mmu_miR_291a_3p	Genome browser	Enpp5, ectonucleotide pyrophosphatase/phosphodiesterase 5
325	NM_138756	All miRNA predictions	3.03161	mmu_miR_291a_3p	mmu_miR_291a_3p	Genome browser	Slc25a36, solute carrier family 25, member 36
326	NM_007871	All miRNA predictions	3.01715	mmu_miR_291a_3p	mmu_miR_291a_3p	Genome browser	Dnm2, dynamin 2
327	NM_025514	All miRNA predictions	3.01582	mmu_miR_291a_3p	mmu_miR_291a_3p	Genome browser	D10Ertd641e,
328	NM_178060	All miRNA predictions	2.97183	mmu_miR_291a_3p	mmu_miR_291a_3p	Genome browser	Thra, thyroid hormone receptor alpha
329	NM_207625	All miRNA predictions	2.96752	mmu_miR_291a_3p	mmu_miR_291a_3p	Genome browser	Acsl4, acyl-CoA synthetase long-chain family member 4
330	NM_019477	All miRNA predictions	2.96752	mmu_miR_291a_3p	mmu_miR_291a_3p	Genome browser	Acsl4, acyl-CoA synthetase long-chain family member 4
331	NM_001033600	All miRNA predictions	2.96752	mmu_miR_291a_3p	mmu_miR_291a_3p	Genome browser	Acsl4, acyl-CoA synthetase long-chain family member 4
332	NM_011594	All miRNA predictions	2.96477	mmu_miR_291a_3p	mmu_miR_291a_3p	Genome browser	Timp2, tissue inhibitor of metalloproteinase 2
333	NM_175509	All miRNA predictions	2.95861	mmu_miR_291a_3p	mmu_miR_291a_3p	Genome browser	9430067K14Rik, RIKEN cDNA 9430067K14 gene (9430067K14Rik), mRNA
334	NM_177305	All miRNA predictions	2.95855	mmu_miR_291a_3p	mmu_miR_291a_3p	Genome browser	Arl7, ADP-ribosylation factor-like 7
335	NM_145530	All miRNA predictions	2.95283	mmu_miR_291a_3p	mmu_miR_291a_3p	Genome browser	Rhov, ras homolog gene family, member V
336	NM_153555	All miRNA predictions	2.94833	mmu_miR_291a_3p	mmu_miR_291a_3p	Genome browser	Wdr42a, WD repeat domain 42A
337	NM_009104	All miRNA predictions	2.94542	mmu_miR_291a_3p	mmu_miR_291a_3p	Genome browser	Rrm2, ribonucleotide reductase M2
338	NM_153198	All miRNA predictions	2.94147	mmu_miR_291a_3p	mmu_miR_291a_3p	Genome browser	Hbp1, high mobility group box transcription factor 1
339	NM_010076	All miRNA predictions	2.93523	mmu_miR_291a_3p	mmu_miR_291a_3p	Genome browser	Drd1a, dopamine receptor D1A
340	NM_007734	All miRNA predictions	2.93272	mmu_miR_291a_3p	mmu_miR_291a_3p	Genome browser	Col4a3, procollagen, type IV, alpha 3
341	NM_010896	All miRNA predictions	2.93087	mmu_miR_291a_3p	mmu_miR_291a_3p	Genome browser	Neurog1, neurogenin 1
342	NM_145743	All miRNA predictions	2.91599	mmu_miR_291a_3p	mmu_miR_291a_3p	Genome browser	Lace1, lactation elevated 1
343	NM_011847	All miRNA predictions	2.90794	mmu_miR_291a_3p	mmu_miR_291a_3p	Genome browser	Dnajb6, DnaJ (Hsp40) homolog, subfamily B, member 6
344	NM_007631	All miRNA predictions	2.90725	mmu_miR_291a_3p	mmu_miR_291a_3p	Genome browser	Ccnd1, cyclin D1
345	NM_153161	All miRNA predictions	2.89996	mmu_miR_291a_3p	mmu_miR_291a_3p	Genome browser	BC037034, cDNA sequence BC037034
346	NM_177099	All miRNA predictions	2.89787	mmu_miR_291a_3p	mmu_miR_291a_3p	Genome browser	Lefty2, Left-right determination factor 2
347	NM_025282	All miRNA predictions	2.88783	mmu_miR_291a_3p	mmu_miR_291a_3p	Genome browser	NP_079558.1, myocyte enhancer factor 2C
348	NM_021881	All miRNA predictions	2.87806	mmu_miR_291a_3p	mmu_miR_291a_3p	Genome browser	Qk, quaking
349	NM_138680	All miRNA predictions	2.87657	mmu_miR_291a_3p	mmu_miR_291a_3p	Genome browser	Luc7l2, LUC7-like 2 (S. cerevisiae)
350	NM_008675	All miRNA predictions	2.87477	mmu_miR_291a_3p	mmu_miR_291a_3p	Genome browser	Nbl1, neuroblastoma, suppression of tumorigenicity 1
351	NM_178902	All miRNA predictions	2.86732	mmu_miR_291a_3p	mmu_miR_291a_3p	Genome browser	Mtus1, mitochondrial tumor suppressor 1
352	NM_009829	All miRNA predictions	2.85670	mmu_miR_291a_3p	mmu_miR_291a_3p	Genome browser	Ccnd2, cyclin D2
353	NM_175312	All miRNA predictions	2.85438	mmu_miR_291a_3p	mmu_miR_291a_3p	Genome browser	B630005N14Rik, RIKEN cDNA B630005N14 gene (B630005N14Rik), mRNA
354	NM_009955	All miRNA predictions	2.85197	mmu_miR_291a_3p	mmu_miR_291a_3p	Genome browser	Dpysl2, dihydropyrimidinase-like 2
355	NM_134115	All miRNA predictions	2.84227	mmu_miR_291a_3p	mmu_miR_291a_3p	Genome browser	Stk38, serine/threonine kinase 38
356	NM_026496	All miRNA predictions	2.83952	mmu_miR_291a_3p	mmu_miR_291a_3p	Genome browser	Grhl2, grainyhead-like 2 (Drosophila)
357	NM_019742	All miRNA predictions	2.83565	mmu_miR_291a_3p	mmu_miR_291a_3p	Genome browser	Tusc2, tumor suppressor candidate 2
358	NM_011018	All miRNA predictions	2.83168	mmu_miR_291a_3p	mmu_miR_291a_3p	Genome browser	Sqstm1, sequestosome 1
359	NM_009767	All miRNA predictions	2.81191	mmu_miR_291a_3p	mmu_miR_291a_3p	Genome browser	Chic1, cysteine-rich hydrophobic domain 1
360	NM_001039179	All miRNA predictions	2.80677	mmu_miR_291a_3p	mmu_miR_291a_3p	Genome browser	n/a
361	NM_001006668	All miRNA predictions	2.79383	mmu_miR_291a_3p	mmu_miR_291a_3p	Genome browser	Kcnq2, potassium voltage-gated channel, subfamily Q, member 2
362	NM_001006669	All miRNA predictions	2.79383	mmu_miR_291a_3p	mmu_miR_291a_3p	Genome browser	NP_034741.2, potassium voltage-gated channel, subfamily Q, member 2
363	NM_001003825	All miRNA predictions	2.79383	mmu_miR_291a_3p	mmu_miR_291a_3p	Genome browser	NP_001003825.1, potassium voltage-gated channel, subfamily Q, member 2
364	NM_001003824	All miRNA predictions	2.79383	mmu_miR_291a_3p	mmu_miR_291a_3p	Genome browser	Kcnq2, potassium voltage-gated channel, subfamily Q, member 2
365	NM_001006674	All miRNA predictions	2.79336	mmu_miR_291a_3p	mmu_miR_291a_3p	Genome browser	NP_001006675.1, potassium voltage-gated channel, subfamily Q, member 2
366	NM_009058	All miRNA predictions	2.79103	mmu_miR_291a_3p	mmu_miR_291a_3p	Genome browser	Ralgds, ral guanine nucleotide dissociation stimulator
367	NM_021899	All miRNA predictions	2.78599	mmu_miR_291a_3p	mmu_miR_291a_3p	Genome browser	Foxj2, forkhead box J2
368	NM_007892	All miRNA predictions	2.78517	mmu_miR_291a_3p	mmu_miR_291a_3p	Genome browser	E2f5, E2F transcription factor 5
369	NM_028133	All miRNA predictions	2.77988	mmu_miR_291a_3p	mmu_miR_291a_3p	Genome browser	Egln3, EGL nine homolog 3 (C. elegans)
370	NM_028835	All miRNA predictions	2.77089	mmu_miR_291a_3p	mmu_miR_291a_3p	Genome browser	Atg7, autophagy-related 7 (yeast)
371	NM_153085	All miRNA predictions	2.77064	mmu_miR_291a_3p	mmu_miR_291a_3p	Genome browser	Wac, WW domain containing adaptor with coiled-coil
372	NM_024244	All miRNA predictions	2.74845	mmu_miR_291a_3p	mmu_miR_291a_3p	Genome browser	1200015N20Rik, RIKEN cDNA 1200015N20 gene (1200015N20Rik), mRNA
373	NM_001033281	All miRNA predictions	2.74478	mmu_miR_291a_3p	mmu_miR_291a_3p	Genome browser	n/a
374	NM_029494	All miRNA predictions	2.73642	mmu_miR_291a_3p	mmu_miR_291a_3p	Genome browser	Rsb30, RAB30, member RAS oncogene family
375	NM_023554	All miRNA predictions	2.73256	mmu_miR_291a_3p	mmu_miR_291a_3p	Genome browser	Nol7, nucleolar protein 7
376	NM_010617	All miRNA predictions	2.72706	mmu_miR_291a_3p	mmu_miR_291a_3p	Genome browser	Kif13a, kinesin family member 13A
377	NM_144937	All miRNA predictions	2.72542	mmu_miR_291a_3p	mmu_miR_291a_3p	Genome browser	Usp3, ubiquitin specific peptidase 3
378	NM_009231	All miRNA predictions	2.69905	mmu_miR_291a_3p	mmu_miR_291a_3p	Genome browser	Sos1, Son of sevenless homolog 1 (Drosophila)
379	NM_176995	All miRNA predictions	2.69356	mmu_miR_291a_3p	mmu_miR_291a_3p	Genome browser	C230078M08Rik, RIKEN cDNA C230078M08 gene (C230078M08Rik), mRNA
380	NM_029068	All miRNA predictions	2.68519	mmu_miR_291a_3p	mmu_miR_291a_3p	Genome browser	Snx16, sorting nexin 16
381	NM_010717	All miRNA predictions	2.67461	mmu_miR_291a_3p	mmu_miR_291a_3p	Genome browser	Limk1, LIM-domain containing, protein kinase
382	NM_024448	All miRNA predictions	2.66834	mmu_miR_291a_3p	mmu_miR_291a_3p	Genome browser	n/a
383	NM_178803	All miRNA predictions	2.64636	mmu_miR_291a_3p	mmu_miR_291a_3p	Genome browser	Aebp2, AE binding protein 2
384	NM_001005605	All miRNA predictions	2.64636	mmu_miR_291a_3p	mmu_miR_291a_3p	Genome browser	Aebp2, AE binding protein 2
385	NM_007960	All miRNA predictions	2.63692	mmu_miR_291a_3p	mmu_miR_291a_3p	Genome browser	Etv1, ets variant gene 1
386	NM_175201	All miRNA predictions	2.63471	mmu_miR_291a_3p	mmu_miR_291a_3p	Genome browser	Rnf38, ring finger protein 38
387	NM_001038993	All miRNA predictions	2.63392	mmu_miR_291a_3p	mmu_miR_291a_3p	Genome browser	n/a
388	NM_011135	All miRNA predictions	2.62953	mmu_miR_291a_3p	mmu_miR_291a_3p	Genome browser	Cnot7, CCR4-NOT transcription complex, subunit 7
389	NM_028523	All miRNA predictions	2.62771	mmu_miR_291a_3p	mmu_miR_291a_3p	Genome browser	Dcbld2, discoidin, CUB and LCCL domain containing 2
390	NM_023270	All miRNA predictions	2.61801	mmu_miR_291a_3p	mmu_miR_291a_3p	Genome browser	Rnf128, ring finger protein 128
391	NM_020005	All miRNA predictions	2.60841	mmu_miR_291a_3p	mmu_miR_291a_3p	Genome browser	Pcaf, p300/CBP-associated factor
392	NM_175434	All miRNA predictions	2.60825	mmu_miR_291a_3p	mmu_miR_291a_3p	Genome browser	Slc35f3, ribosomal protein S2
393	NM_133700	All miRNA predictions	2.59760	mmu_miR_291a_3p	mmu_miR_291a_3p	Genome browser	Btbd10, BTB (POZ) domain containing 10
394	NM_198160	All miRNA predictions	2.58821	mmu_miR_291a_3p	mmu_miR_291a_3p	Genome browser	Smarcc2, SWI/SNF related, matrix associated, actin dependent regulator of chromatin, subfamily c, member 2
395	NM_026505	All miRNA predictions	2.57663	mmu_miR_291a_3p	mmu_miR_291a_3p	Genome browser	Bambi, BMP and activin membrane-bound inhibitor, homolog (Xenopus laevis)
396	NM_031881	All miRNA predictions	2.57560	mmu_miR_291a_3p	mmu_miR_291a_3p	Genome browser	Nedd4l, neural precursor cell expressed, developmentally down-regulated gene 4-like
397	NM_025807	All miRNA predictions	2.55224	mmu_miR_291a_3p	mmu_miR_291a_3p	Genome browser	Slc16a9, solute carrier family 16 (monocarboxylic acid transporters), member 9
398	NM_001005863	All miRNA predictions	2.52072	mmu_miR_291a_3p	mmu_miR_291a_3p	Genome browser	Mtus1, mitochondrial tumor suppressor 1
399	NM_023314	All miRNA predictions	2.51990	mmu_miR_291a_3p	mmu_miR_291a_3p	Genome browser	Eif4e2, eukaryotic translation initiation factor 4E member 2
400	NM_007569	All miRNA predictions	2.51926	mmu_miR_291a_3p	mmu_miR_291a_3p	Genome browser	Btg1, B-cell translocation gene 1, anti-proliferative
401	NM_023668	All miRNA predictions	2.51152	mmu_miR_291a_3p	mmu_miR_291a_3p	Genome browser	Ndel1, nuclear distribution gene E-like homolog 1 (A. nidulans)
402	NM_145711	All miRNA predictions	2.50997	mmu_miR_291a_3p	mmu_miR_291a_3p	Genome browser	Tox, thymocyte selection-associated HMG box gene
403	NM_001013806	All miRNA predictions	2.49769	mmu_miR_291a_3p	mmu_miR_291a_3p	Genome browser	Ankrd13c, ankyrin repeat domain 13c
404	NM_007900	All miRNA predictions	2.48817	mmu_miR_291a_3p	mmu_miR_291a_3p	Genome browser	Ect2, ect2 oncogene
405	NM_009579	All miRNA predictions	2.47710	mmu_miR_291a_3p	mmu_miR_291a_3p	Genome browser	Slc30a1, solute carrier family 30 (zinc transporter), member 1
406	NM_010218	All miRNA predictions	2.47666	mmu_miR_291a_3p	mmu_miR_291a_3p	Genome browser	n/a
407	NM_010916	All miRNA predictions	2.46190	mmu_miR_291a_3p	mmu_miR_291a_3p	Genome browser	Nhlh1, nescient helix loop helix 1
408	NM_025661	All miRNA predictions	2.44552	mmu_miR_291a_3p	mmu_miR_291a_3p	Genome browser	Ormdl3, ORM1-like 3 (S. cerevisiae)
409	NM_025287	All miRNA predictions	2.43552	mmu_miR_291a_3p	mmu_miR_291a_3p	Genome browser	Spop, speckle-type POZ protein
410	NM_199449	All miRNA predictions	2.41786	mmu_miR_291a_3p	mmu_miR_291a_3p	Genome browser	n/a
411	NM_025647	All miRNA predictions	2.41171	mmu_miR_291a_3p	mmu_miR_291a_3p	Genome browser	Cmpk, cytidylate kinase
412	NM_001008785	All miRNA predictions	2.41013	mmu_miR_291a_3p	mmu_miR_291a_3p	Genome browser	Kbtbd8, kelch repeat and BTB (POZ) domain containing 8
413	NM_007471	All miRNA predictions	2.39388	mmu_miR_291a_3p	mmu_miR_291a_3p	Genome browser	App, amyloid beta (A4) precursor protein
414	NM_198615	All miRNA predictions	2.39215	mmu_miR_291a_3p	mmu_miR_291a_3p	Genome browser	Rkhd1, ring finger (C3HC4 type) and KH domain containing 1
415	NM_013659	All miRNA predictions	2.38432	mmu_miR_291a_3p	mmu_miR_291a_3p	Genome browser	Sema4b, sema domain, immunoglobulin domain (Ig), transmembrane domain (TM) and short cytoplasmic domain, (semaphorin) 4B
416	NM_008748	All miRNA predictions	2.37459	mmu_miR_291a_3p	mmu_miR_291a_3p	Genome browser	Dusp8, dual specificity phosphatase 8
417	NM_011372	All miRNA predictions	2.37457	mmu_miR_291a_3p	mmu_miR_291a_3p	Genome browser	St6galnac3, ST6 (alpha-N-acetyl-neuraminyl-2,3-beta-galactosyl-1,3)-N-acetylgalactosaminide alpha-2,6-sialyltransferase 3
418	NM_013630	All miRNA predictions	2.36885	mmu_miR_291a_3p	mmu_miR_291a_3p	Genome browser	Pkd1, polycystic kidney disease 1 homolog
419	NM_133672	All miRNA predictions	2.36538	mmu_miR_291a_3p	mmu_miR_291a_3p	Genome browser	Vps26, vacuolar protein sorting 26 (yeast)
420	NM_008562	All miRNA predictions	2.35977	mmu_miR_291a_3p	mmu_miR_291a_3p	Genome browser	Mcl1, myeloid cell leukemia sequence 1
421	NM_146091	All miRNA predictions	2.35826	mmu_miR_291a_3p	mmu_miR_291a_3p	Genome browser	5730596K20Rik, RIKEN cDNA 5730596K20 gene (5730596K20Rik), mRNA
422	NM_024431	All miRNA predictions	2.34952	mmu_miR_291a_3p	mmu_miR_291a_3p	Genome browser	NM_024431.1, mortality factor 4 like 1 (Morf4l1), mRNA
423	NM_001039147	All miRNA predictions	2.34952	mmu_miR_291a_3p	mmu_miR_291a_3p	Genome browser	n/a
424	NM_022378	All miRNA predictions	2.34505	mmu_miR_291a_3p	mmu_miR_291a_3p	Genome browser	NM_022378.2, forkhead box B1 (Foxb1), mRNA
425	NM_008974	All miRNA predictions	2.33992	mmu_miR_291a_3p	mmu_miR_291a_3p	Genome browser	Ptp4a2, protein tyrosine phosphatase 4a2
426	NM_172632	All miRNA predictions	2.33762	mmu_miR_291a_3p	mmu_miR_291a_3p	Genome browser	Mapk4, mitogen-activated protein kinase 4
427	NM_011613	All miRNA predictions	2.33371	mmu_miR_291a_3p	mmu_miR_291a_3p	Genome browser	Tnfsf11, tumor necrosis factor (ligand) superfamily, member 11
428	NM_011352	All miRNA predictions	2.30949	mmu_miR_291a_3p	mmu_miR_291a_3p	Genome browser	Sema7a, sema domain, immunoglobulin domain (Ig), and GPI membrane anchor, (semaphorin) 7A
429	NM_009011	All miRNA predictions	2.30727	mmu_miR_291a_3p	mmu_miR_291a_3p	Genome browser	Rad23b, RAD23b homolog (S. cerevisiae)
430	NM_028399	All miRNA predictions	2.29890	mmu_miR_291a_3p	mmu_miR_291a_3p	Genome browser	Ccnt2, cyclin T2
431	NM_024287	All miRNA predictions	2.28731	mmu_miR_291a_3p	mmu_miR_291a_3p	Genome browser	Rab6, RAB6, member RAS oncogene family
432	NM_010431	All miRNA predictions	2.28618	mmu_miR_291a_3p	mmu_miR_291a_3p	Genome browser	Hif1a, hypoxia inducible factor 1, alpha subunit
433	NM_031182	All miRNA predictions	2.28580	mmu_miR_291a_3p	mmu_miR_291a_3p	Genome browser	Tcfap4, transcription factor AP4
434	NM_013799	All miRNA predictions	2.27366	mmu_miR_291a_3p	mmu_miR_291a_3p	Genome browser	Ate1, arginine-tRNA-protein transferase 1
435	NM_174997	All miRNA predictions	2.26352	mmu_miR_291a_3p	mmu_miR_291a_3p	Genome browser	BC043098, cDNA sequence BC043098
436	NM_013807	All miRNA predictions	2.26212	mmu_miR_291a_3p	mmu_miR_291a_3p	Genome browser	Plk3, polo-like kinase 3 (Drosophila)
437	NM_001003912	All miRNA predictions	2.24562	mmu_miR_291a_3p	mmu_miR_291a_3p	Genome browser	Arhgef11, Rho guanine nucleotide exchange factor (GEF) 11
438	NM_139063	All miRNA predictions	2.23506	mmu_miR_291a_3p	mmu_miR_291a_3p	Genome browser	Muted, muted
439	NM_175254	All miRNA predictions	2.21123	mmu_miR_291a_3p	mmu_miR_291a_3p	Genome browser	9330180L21Rik, RIKEN cDNA 9330180L21 gene (9330180L21Rik), mRNA
440	NM_172666	All miRNA predictions	2.18591	mmu_miR_291a_3p	mmu_miR_291a_3p	Genome browser	Agps, alkylglycerone phosphate synthase
441	NM_011514	All miRNA predictions	2.18147	mmu_miR_291a_3p	mmu_miR_291a_3p	Genome browser	, suppressor of variegation 3-9 homolog 1 (Drosophila)
442	NM_007840	All miRNA predictions	2.18133	mmu_miR_291a_3p	mmu_miR_291a_3p	Genome browser	Ddx5, DEAD (Asp-Glu-Ala-Asp) box polypeptide 5
443	NM_001035259	All miRNA predictions	2.17600	mmu_miR_291a_3p	mmu_miR_291a_3p	Genome browser	n/a
444	NM_145564	All miRNA predictions	2.17042	mmu_miR_291a_3p	mmu_miR_291a_3p	Genome browser	Fbxo21, F-box only protein 21
445	NM_010139	All miRNA predictions	2.16779	mmu_miR_291a_3p	mmu_miR_291a_3p	Genome browser	Epha2, Eph receptor A2
446	NM_144792	All miRNA predictions	2.16688	mmu_miR_291a_3p	mmu_miR_291a_3p	Genome browser	Tmem23, transmembrane protein 23
447	NM_009718	All miRNA predictions	2.16525	mmu_miR_291a_3p	mmu_miR_291a_3p	Genome browser	Neurog2, neurogenin 2
448	NM_001017426	All miRNA predictions	2.15399	mmu_miR_291a_3p	mmu_miR_291a_3p	Genome browser	Jmjd3, jumonji domain containing 3
449	NM_024184	All miRNA predictions	2.13386	mmu_miR_291a_3p	mmu_miR_291a_3p	Genome browser	Asf1b, ASF1 anti-silencing function 1 homolog B (S. cerevisiae)
450	NM_008253	All miRNA predictions	2.13331	mmu_miR_291a_3p	mmu_miR_291a_3p	Genome browser	Hmgb3, high mobility group box 3
451	NM_177338	All miRNA predictions	2.13150	mmu_miR_291a_3p	mmu_miR_291a_3p	Genome browser	F830020C16Rik, RIKEN cDNA F830020C16 gene (F830020C16Rik), mRNA
452	NM_013507	All miRNA predictions	2.12677	mmu_miR_291a_3p	mmu_miR_291a_3p	Genome browser	Eif4g2, eukaryotic translation initiation factor 4, gamma 2
453	NM_177833	All miRNA predictions	2.08984	mmu_miR_291a_3p	mmu_miR_291a_3p	Genome browser	n/a
454	NM_008391	All miRNA predictions	2.07449	mmu_miR_291a_3p	mmu_miR_291a_3p	Genome browser	, interferon regulatory factor 2
455	NM_010808	All miRNA predictions	2.07076	mmu_miR_291a_3p	mmu_miR_291a_3p	Genome browser	Mmp24, matrix metallopeptidase 24
456	NM_178721	All miRNA predictions	2.05117	mmu_miR_291a_3p	mmu_miR_291a_3p	Genome browser	Igsf4d, immunoglobulin superfamily, member 4
457	NM_007901	All miRNA predictions	2.03451	mmu_miR_291a_3p	mmu_miR_291a_3p	Genome browser	Edg1, endothelial differentiation sphingolipid G-protein-coupled receptor 1
458	NM_173182	All miRNA predictions	2.03446	mmu_miR_291a_3p	mmu_miR_291a_3p	Genome browser	Fndc3b, fibronectin type III domain containing 3B
459	NM_029947	All miRNA predictions	2.02440	mmu_miR_291a_3p	mmu_miR_291a_3p	Genome browser	Prdm8, PR domain containing 8
460	NM_033623	All miRNA predictions	2.01923	mmu_miR_291a_3p	mmu_miR_291a_3p	Genome browser	DCNL1_MOUSE, DCN1-like protein 1 (Defective in cullin neddylation protein 1-like protein 1) (DCUN1-domain protein 1) (Testis-specific protein 3).
461	NM_009516	All miRNA predictions	1.99971	mmu_miR_291a_3p	mmu_miR_291a_3p	Genome browser	Wee1, wee 1 homolog (S. pombe)
462	NM_001005864	All miRNA predictions	1.99164	mmu_miR_291a_3p	mmu_miR_291a_3p	Genome browser	Mtus1, mitochondrial tumor suppressor 1
463	NM_028696	All miRNA predictions	1.98421	mmu_miR_291a_3p	mmu_miR_291a_3p	Genome browser	5830411E10Rik, RIKEN cDNA 5830411E10 gene
464	NM_009005	All miRNA predictions	1.98110	mmu_miR_291a_3p	mmu_miR_291a_3p	Genome browser	n/a
465	NM_013760	All miRNA predictions	1.96635	mmu_miR_291a_3p	mmu_miR_291a_3p	Genome browser	Dnajb9, DnaJ (Hsp40) homolog, subfamily B, member 9
466	NM_010638	All miRNA predictions	1.93511	mmu_miR_291a_3p	mmu_miR_291a_3p	Genome browser	Klf9, Kruppel-like factor 9
467	NM_178750	All miRNA predictions	1.87419	mmu_miR_291a_3p	mmu_miR_291a_3p	Genome browser	Ss18l1, synovial sarcoma translocation gene on chromosome 18-like 1
468	NM_178609	All miRNA predictions	1.86376	mmu_miR_291a_3p	mmu_miR_291a_3p	Genome browser	E2f7, E2F transcription factor 7
469	NM_009963	All miRNA predictions	1.84753	mmu_miR_291a_3p	mmu_miR_291a_3p	Genome browser	Cry2, cryptochrome 2 (photolyase-like)
470	NM_011600	All miRNA predictions	1.84310	mmu_miR_291a_3p	mmu_miR_291a_3p	Genome browser	Tle4, transducin-like enhancer of split 4, homolog of Drosophila E(spl)
471	NM_172943	All miRNA predictions	1.82482	mmu_miR_291a_3p	mmu_miR_291a_3p	Genome browser	AW050020, expressed sequence AW050020
472	NM_011058	All miRNA predictions	1.80148	mmu_miR_291a_3p	mmu_miR_291a_3p	Genome browser	Pdgfra, platelet derived growth factor receptor, alpha polypeptide
473	NM_001039180	All miRNA predictions	1.79508	mmu_miR_291a_3p	mmu_miR_291a_3p	Genome browser	n/a
474	NM_029791	All miRNA predictions	1.79508	mmu_miR_291a_3p	mmu_miR_291a_3p	Genome browser	Bicd2, bicaudal D homolog 2 (Drosophila)
475	NM_153567	All miRNA predictions	1.78398	mmu_miR_291a_3p	mmu_miR_291a_3p	Genome browser	5033405K12Rik, RIKEN cDNA 5033405K12.
476	NM_007896	All miRNA predictions	1.76904	mmu_miR_291a_3p	mmu_miR_291a_3p	Genome browser	Mapre1, microtubule-associated protein, RP/EB family, member 1
477	NM_172858	All miRNA predictions	1.75192	mmu_miR_291a_3p	mmu_miR_291a_3p	Genome browser	Pak7, p21 (CDKN1A)-activated kinase 7
478	NM_172992	All miRNA predictions	1.70491	mmu_miR_291a_3p	mmu_miR_291a_3p	Genome browser	Phtf2, putative homeodomain transcription factor 2
479	NM_020610	All miRNA predictions	1.69012	mmu_miR_291a_3p	mmu_miR_291a_3p	Genome browser	Nrip3, nuclear receptor interacting protein 3
480	NM_009285	All miRNA predictions	1.68621	mmu_miR_291a_3p	mmu_miR_291a_3p	Genome browser	Stc1, stanniocalcin 1
481	NM_001025250	All miRNA predictions	1.68255	mmu_miR_291a_3p	mmu_miR_291a_3p	Genome browser	Vegfa, vascular endothelial growth factor A
482	NM_009505	All miRNA predictions	1.68255	mmu_miR_291a_3p	mmu_miR_291a_3p	Genome browser	Vegfa, vascular endothelial growth factor A
483	NM_001025257	All miRNA predictions	1.68255	mmu_miR_291a_3p	mmu_miR_291a_3p	Genome browser	Vegfa, vascular endothelial growth factor A
484	NM_011527	All miRNA predictions	1.67634	mmu_miR_291a_3p	mmu_miR_291a_3p	Genome browser	Tal1, T-cell acute lymphocytic leukemia 1
485	NM_011277	All miRNA predictions	1.60819	mmu_miR_291a_3p	mmu_miR_291a_3p	Genome browser	Rnf2, ring finger protein 2
486	NM_178357	All miRNA predictions	1.60682	mmu_miR_291a_3p	mmu_miR_291a_3p	Genome browser	Tieg3, TGFB inducible early growth response 3
487	NM_008845	All miRNA predictions	1.58480	mmu_miR_291a_3p	mmu_miR_291a_3p	Genome browser	Pip5k2a, phosphatidylinositol-4-phosphate 5-kinase, type II, alpha
488	NM_010831	All miRNA predictions	1.52202	mmu_miR_291a_3p	mmu_miR_291a_3p	Genome browser	Snf1lk, SNF1-like kinase
489	NM_026275	All miRNA predictions	1.51905	mmu_miR_291a_3p	mmu_miR_291a_3p	Genome browser	Ube2r2, ubiquitin-conjugating enzyme E2R 2
490	NM_010110	All miRNA predictions	1.51524	mmu_miR_291a_3p	mmu_miR_291a_3p	Genome browser	Efnb1, ephrin B1
491	NM_153119	All miRNA predictions	1.48568	mmu_miR_291a_3p	mmu_miR_291a_3p	Genome browser	AI840980, expressed sequence AI840980
492	NM_207515	All miRNA predictions	1.40081	mmu_miR_291a_3p	mmu_miR_291a_3p	Genome browser	Mbnl2, muscleblind-like 2
493	NM_175341	All miRNA predictions	1.40081	mmu_miR_291a_3p	mmu_miR_291a_3p	Genome browser	Mbnl2, muscleblind-like 2
494	NM_172151	All miRNA predictions	1.29702	mmu_miR_291a_3p	mmu_miR_291a_3p	Genome browser	Zdhhc8, zinc finger, DHHC domain containing 8
495	NM_008636	All miRNA predictions	1.19522	mmu_miR_291a_3p	mmu_miR_291a_3p	Genome browser	Mtf1, metal response element binding transcription factor 1
496	NM_133957	All miRNA predictions	0.42916	mmu_miR_291a_3p	mmu_miR_291a_3p	Genome browser	Nfat5, nuclear factor of activated T-cells 5

## Sheet: Feuil2
PicTar WEB INTERFACE					For mmu-miR-293
Choose Species:
Choose Dataset:
microRNA ID:
Click above for all microRNAs linked to RFAM
Gene ID:
Click above for all RefSeq Id's linked to NCBI
(Warning: may take ~20 secs)
mouse: use RefSeq identifiers, e.g. NM_178057
PicTar predictions
Rank
Click here for detailed 3'utr alignments and location of predicted site	mouse RefSeq Id	All miRNAs predicted to target the gene	PicTar score	microRNA	microRNAs with Anchor sites	Genome Browser	annotation
1	NM_019550	All miRNA predictions	5.09238	mmu_miR_293	mmu_miR_293	Genome browser	Ptbp2, polypyrimidine tract binding protein 2
2	NM_009576	All miRNA predictions	4.25794	mmu_miR_293	mmu_miR_293	Genome browser	, zinc finger protein of the cerebellum 4
3	NM_008775	All miRNA predictions	4.10725	mmu_miR_293	mmu_miR_293	Genome browser	Pafah1b2, platelet-activating factor acetylhydrolase, isoform 1b, alpha2 subunit
4	NM_198163	All miRNA predictions	3.46652	mmu_miR_293	mmu_miR_293	Genome browser	Rab35, RAB35, member RAS oncogene family
5	NM_153536	All miRNA predictions	2.91280	mmu_miR_293	mmu_miR_293	Genome browser	B130050I23Rik, RIKEN cDNA B130050I23 gene (B130050I23Rik), mRNA
6	NM_008889	All miRNA predictions	2.79731	mmu_miR_293	mmu_miR_293	Genome browser	Ppp1r14b, protein phosphatase 1, regulatory (inhibitor) subunit 14B
7	NM_145621	All miRNA predictions	2.79130	mmu_miR_293	mmu_miR_293	Genome browser	Camkv, CaM kinase-like vesicle-associated
8	NM_177343	All miRNA predictions	2.20267	mmu_miR_293	mmu_miR_293	Genome browser	Camk1d, calcium/calmodulin-dependent protein kinase ID
9	NM_030708	All miRNA predictions	2.14124	mmu_miR_293	mmu_miR_293	Genome browser	Zfhx4, zinc finger homeodomain 4
10	NM_133873	All miRNA predictions	1.13739	mmu_miR_293	mmu_miR_293	Genome browser	n/a

## Sheet: Feuil3
PicTar WEB INTERFACE				For mmu-miR-302 cluster
Choose Species:
Choose Dataset:
microRNA ID:
Click above for all microRNAs linked to RFAM
Gene ID:
Click above for all RefSeq Id's linked to NCBI
(Warning: may take ~20 secs)
mouse: use RefSeq identifiers, e.g. NM_178057
PicTar predictions
Rank
Click here for detailed 3'utr alignments and location of predicted site	mouse RefSeq Id	All miRNAs predicted to target the gene	PicTar score	microRNA	microRNAs with Anchor sites	Genome Browser	annotation
1	NM_001034168	All miRNA predictions	23.13375	mmu_miR_302	mmu_miR_302	Genome browser	n/a
2	NM_178655	All miRNA predictions	23.13375	mmu_miR_302	mmu_miR_302	Genome browser	Ank2, ankyrin 2, brain
3	NM_001008785	All miRNA predictions	18.31816	mmu_miR_302	mmu_miR_302	Genome browser	Kbtbd8, kelch repeat and BTB (POZ) domain containing 8
4	NM_198122	All miRNA predictions	15.27950	mmu_miR_302	mmu_miR_302	Genome browser	Arid4b, AT rich interactive domain 4B (Rbp1 like)
5	NM_194262	All miRNA predictions	15.27950	mmu_miR_302	mmu_miR_302	Genome browser	Arid4b, AT rich interactive domain 4B (Rbp1 like)
6	NM_007715	All miRNA predictions	13.54063	mmu_miR_302	mmu_miR_302	Genome browser	Clock, circadian locomoter output cycles kaput
7	NM_001037756	All miRNA predictions	13.42410	mmu_miR_302	mmu_miR_302	Genome browser	n/a
8	NM_028141	All miRNA predictions	12.75546	mmu_miR_302	mmu_miR_302	Genome browser	Zfp661, zinc finger protein 661
9	NM_138314	All miRNA predictions	12.41697	mmu_miR_302	mmu_miR_302	Genome browser	Nme7, non-metastatic cells 7, protein expressed in
10	NM_032396	All miRNA predictions	12.11241	mmu_miR_302	mmu_miR_302	Genome browser	Kremen1, kringle containing transmembrane protein 1
11	NM_178691	All miRNA predictions	12.03535	mmu_miR_302	mmu_miR_302	Genome browser	9930028C20Rik, RIKEN cDNA 9930028C20 gene (9930028C20Rik), mRNA
12	NM_153157	All miRNA predictions	11.64319	mmu_miR_302	mmu_miR_302	Genome browser	Olfm3, olfactomedin 3
13	NM_153458	All miRNA predictions	11.64319	mmu_miR_302	mmu_miR_302	Genome browser	NP_703188.1, olfactomedin 3
14	NM_134163	All miRNA predictions	10.48415	mmu_miR_302	mmu_miR_302	Genome browser	Mbnl3, muscleblind-like 3 (Drosophila)
15	NM_133215	All miRNA predictions	10.20804	mmu_miR_302	mmu_miR_302	Genome browser	Mtmr4, myotubularin related protein 4
16	NM_153587	All miRNA predictions	9.60146	mmu_miR_302	mmu_miR_302	Genome browser	Rps6ka5, ribosomal protein S6 kinase, polypeptide 5
17	NM_024436	All miRNA predictions	9.51474	mmu_miR_302	mmu_miR_302	Genome browser	Rab22a, RAB22A, member RAS oncogene family
18	NM_008031	All miRNA predictions	9.47099	mmu_miR_302	mmu_miR_302	Genome browser	Fmr1, fragile X mental retardation syndrome 1 homolog
19	NM_007956	All miRNA predictions	9.40813	mmu_miR_302	mmu_miR_302	Genome browser	Esr1, estrogen receptor 1 (alpha)
20	NM_172593	All miRNA predictions	9.38203	mmu_miR_302	mmu_miR_302	Genome browser	D130064H19Rik, RIKEN cDNA D130064H19 gene (D130064H19Rik), mRNA
21	NM_175201	All miRNA predictions	9.37366	mmu_miR_302	mmu_miR_302	Genome browser	Rnf38, ring finger protein 38
22	NM_001038993	All miRNA predictions	9.35743	mmu_miR_302	mmu_miR_302	Genome browser	n/a
23	NM_001012330	All miRNA predictions	9.33606	mmu_miR_302	mmu_miR_302	Genome browser	Zfp238, zinc finger protein 238
24	NM_013915	All miRNA predictions	9.33606	mmu_miR_302	mmu_miR_302	Genome browser	Zfp238, zinc finger protein 238
25	NM_175494	All miRNA predictions	9.13090	mmu_miR_302	mmu_miR_302	Genome browser	Zfp367, zinc finger protein 367
26	NM_010913	All miRNA predictions	9.04702	mmu_miR_302	mmu_miR_302	Genome browser	Nfya, nuclear transcription factor-Y alpha
27	NM_176958	All miRNA predictions	8.73987	mmu_miR_302	mmu_miR_302	Genome browser	Hif1an, hypoxia-inducible factor 1, alpha subunit inhibitor
28	NM_011873	All miRNA predictions	8.66075	mmu_miR_302	mmu_miR_302	Genome browser	Dazap2, DAZ associated protein 2
29	NM_133218	All miRNA predictions	8.56341	mmu_miR_302	mmu_miR_302	Genome browser	C030034L19Rik, glucocorticoid induced gene 1
30	NM_172153	All miRNA predictions	8.35675	mmu_miR_302	mmu_miR_302	Genome browser	A830039H10Rik, Mblk1-related protein-1 isoform 1
31	NM_177561	All miRNA predictions	8.25791	mmu_miR_302	mmu_miR_302	Genome browser	Usp46, ubiquitin specific peptidase 46
32	NM_027491	All miRNA predictions	8.25189	mmu_miR_302	mmu_miR_302	Genome browser	Rragd, Ras-related GTP binding D
33	NM_027642	All miRNA predictions	8.14057	mmu_miR_302	mmu_miR_302	Genome browser	Phf6, PHD finger protein 6
34	NM_019742	All miRNA predictions	7.93660	mmu_miR_302	mmu_miR_302	Genome browser	Tusc2, tumor suppressor candidate 2
35	NM_001009935	All miRNA predictions	7.92918	mmu_miR_302	mmu_miR_302	Genome browser	Txnip, thioredoxin interacting protein
36	NM_023719	All miRNA predictions	7.92918	mmu_miR_302	mmu_miR_302	Genome browser	Txnip, thioredoxin interacting protein
37	NM_172643	All miRNA predictions	7.85491	mmu_miR_302	mmu_miR_302	Genome browser	Zbtb41, zinc finger and BTB domain containing 41 homolog
38	NM_153457	All miRNA predictions	7.83607	mmu_miR_302	mmu_miR_302	Genome browser	Rtn1, reticulon 1
39	NM_001007596	All miRNA predictions	7.83607	mmu_miR_302	mmu_miR_302	Genome browser	Rtn1, reticulon 1
40	NM_009395	All miRNA predictions	7.80573	mmu_miR_302	mmu_miR_302	Genome browser	Tnfaip1, tumor necrosis factor, alpha-induced protein 1 (endothelial)
41	NM_207636	All miRNA predictions	7.73690	mmu_miR_302	mmu_miR_302	Genome browser	Fndc3a, fibronectin type III domain containing 3a
42	NM_008636	All miRNA predictions	7.71701	mmu_miR_302	mmu_miR_302	Genome browser	Mtf1, metal response element binding transcription factor 1
43	NM_024287	All miRNA predictions	7.69124	mmu_miR_302	mmu_miR_302	Genome browser	Rab6, RAB6, member RAS oncogene family
44	NM_010437	All miRNA predictions	7.67539	mmu_miR_302	mmu_miR_302	Genome browser	Hivep2, human immunodeficiency virus type I enhancer binding protein 2
45	NM_173424	All miRNA predictions	7.65420	mmu_miR_302	mmu_miR_302	Genome browser	Zbtb37, zinc finger and BTB domain containing 37
46	NM_175392	All miRNA predictions	7.60324	mmu_miR_302	mmu_miR_302	Genome browser	5730472N09Rik, RIKEN cDNA 5730472N09 gene (5730472N09Rik), mRNA
47	NM_011641	All miRNA predictions	7.44511	mmu_miR_302	mmu_miR_302	Genome browser	Trp63, transformation related protein 63
48	NM_011749	All miRNA predictions	7.32936	mmu_miR_302	mmu_miR_302	Genome browser	Zfp148, zinc finger protein 148
49	NM_145958	All miRNA predictions	7.24734	mmu_miR_302	mmu_miR_302	Genome browser	Kbtbd2, kelch repeat and BTB (POZ) domain containing 2
50	NM_172298	All miRNA predictions	7.07875	mmu_miR_302	mmu_miR_302	Genome browser	Zfp537, zinc finger protein 537
51	NM_178803	All miRNA predictions	6.88928	mmu_miR_302	mmu_miR_302	Genome browser	Aebp2, AE binding protein 2
52	NM_001005605	All miRNA predictions	6.88928	mmu_miR_302	mmu_miR_302	Genome browser	Aebp2, AE binding protein 2
53	NM_130885	All miRNA predictions	6.71129	mmu_miR_302	mmu_miR_302	Genome browser	Oxr1, oxidation resistance 1
54	NM_178111	All miRNA predictions	6.52122	mmu_miR_302	mmu_miR_302	Genome browser	Trp53inp2, tumor protein p53 inducible nuclear protein 2
55	NM_019673	All miRNA predictions	6.42087	mmu_miR_302	mmu_miR_302	Genome browser	Actl6a, actin-like 6A
56	NM_172734	All miRNA predictions	6.41993	mmu_miR_302	mmu_miR_302	Genome browser	Stk38l, serine/threonine kinase 38 like
57	NM_153198	All miRNA predictions	6.37937	mmu_miR_302	mmu_miR_302	Genome browser	Hbp1, high mobility group box transcription factor 1
58	NM_153199	All miRNA predictions	6.31218	mmu_miR_302	mmu_miR_302	Genome browser	Atad2, ATPase family, AAA domain containing 2
59	NM_207515	All miRNA predictions	6.30428	mmu_miR_302	mmu_miR_302	Genome browser	Mbnl2, muscleblind-like 2
60	NM_175341	All miRNA predictions	6.30428	mmu_miR_302	mmu_miR_302	Genome browser	Mbnl2, muscleblind-like 2
61	NM_010808	All miRNA predictions	6.29652	mmu_miR_302	mmu_miR_302	Genome browser	Mmp24, matrix metallopeptidase 24
62	NM_153567	All miRNA predictions	6.27380	mmu_miR_302	mmu_miR_302	Genome browser	5033405K12Rik, RIKEN cDNA 5033405K12.
63	NM_009697	All miRNA predictions	6.15438	mmu_miR_302	mmu_miR_302	Genome browser	Nr2f2, nuclear receptor subfamily 2, group F, member 2
64	NM_198164	All miRNA predictions	6.10416	mmu_miR_302	mmu_miR_302	Genome browser	Cdc2l6, cell division cycle 2-like 6 (CDK8-like)
65	NM_011770	All miRNA predictions	5.98501	mmu_miR_302	mmu_miR_302	Genome browser	Zfpn1a2, zinc finger protein, subfamily 1A, 2 (Helios)
66	NM_027920	All miRNA predictions	5.92420	mmu_miR_302	mmu_miR_302	Genome browser	March8, membrane-associated ring finger (C3HC4) 8
67	NM_198014	All miRNA predictions	5.91741	mmu_miR_302	mmu_miR_302	Genome browser	9630044O09Rik, RIKEN cDNA 9630044O09 gene (9630044O09Rik), mRNA
68	NM_138744	All miRNA predictions	5.86066	mmu_miR_302	mmu_miR_302	Genome browser	Ssx2ip, synovial sarcoma, X breakpoint 2 interacting protein
69	NM_175445	All miRNA predictions	5.81234	mmu_miR_302	mmu_miR_302	Genome browser	Rassf2, Ras association (RalGDS/AF-6) domain family 2
70	NM_178721	All miRNA predictions	5.79976	mmu_miR_302	mmu_miR_302	Genome browser	Igsf4d, immunoglobulin superfamily, member 4
71	NM_173764	All miRNA predictions	5.61248	mmu_miR_302	mmu_miR_302	Genome browser	4932414K18Rik, RIKEN cDNA 4932414K18 gene (4932414K18Rik), mRNA
72	NM_178892	All miRNA predictions	5.54449	mmu_miR_302	mmu_miR_302	Genome browser	Tiparp, TCDD-inducible poly(ADP-ribose) polymerase
73	NM_011877	All miRNA predictions	5.53631	mmu_miR_302	mmu_miR_302	Genome browser	Ptpn21, protein tyrosine phosphatase, non-receptor type 21
74	NM_172945	All miRNA predictions	5.45642	mmu_miR_302	mmu_miR_302	Genome browser	n/a
75	NM_019410	All miRNA predictions	5.44399	mmu_miR_302	mmu_miR_302	Genome browser	Pfn2, profilin 2
76	NM_178051	All miRNA predictions	5.43591	mmu_miR_302	mmu_miR_302	Genome browser	Mterfd2, MTERF domain containing 2
77	NM_013866	All miRNA predictions	5.43213	mmu_miR_302	mmu_miR_302	Genome browser	Zfp385, zinc finger protein 385
78	NM_183034	All miRNA predictions	5.33514	mmu_miR_302	mmu_miR_302	Genome browser	Plekhm1, pleckstrin homology domain containing, family M (with RUN domain) member 1
79	NM_176841	All miRNA predictions	5.31726	mmu_miR_302	mmu_miR_302	Genome browser	A430106J12Rik, Hook-related protein 1
80	NM_021897	All miRNA predictions	5.29783	mmu_miR_302	mmu_miR_302	Genome browser	Trp53inp1, transformation related protein 53 inducible nuclear protein 1
81	NM_001005865	All miRNA predictions	5.29187	mmu_miR_302	mmu_miR_302	Genome browser	Mtus1, mitochondrial tumor suppressor 1
82	NM_009826	All miRNA predictions	5.25842	mmu_miR_302	mmu_miR_302	Genome browser	Rb1cc1, RB1-inducible coiled-coil 1
83	NM_153550	All miRNA predictions	5.15571	mmu_miR_302	mmu_miR_302	Genome browser	Dirc2, disrupted in renal carcinoma 2 (human)
84	NM_007904	All miRNA predictions	5.14075	mmu_miR_302	mmu_miR_302	Genome browser	Ednrb, endothelin receptor type B
85	NM_172600	All miRNA predictions	4.98461	mmu_miR_302	mmu_miR_302	Genome browser	6720456H20Rik, RIKEN cDNA 6720456H20 gene (6720456H20Rik), mRNA
86	NM_025866	All miRNA predictions	4.97576	mmu_miR_302	mmu_miR_302	Genome browser	NM_025866.1, cell division cycle associated 7 (Cdca7), mRNA
87	NM_026496	All miRNA predictions	4.97129	mmu_miR_302	mmu_miR_302	Genome browser	Grhl2, grainyhead-like 2 (Drosophila)
88	NM_178609	All miRNA predictions	4.89213	mmu_miR_302	mmu_miR_302	Genome browser	E2f7, E2F transcription factor 7
89	NM_029977	All miRNA predictions	4.86707	mmu_miR_302	mmu_miR_302	Genome browser	Polq, polymerase (DNA directed), theta
90	NM_007492	All miRNA predictions	4.73915	mmu_miR_302	mmu_miR_302	Genome browser	Arx, aristaless related homeobox gene (Drosophila)
91	NM_011768	All miRNA predictions	4.69334	mmu_miR_302	mmu_miR_302	Genome browser	Zfx, zinc finger protein X-linked
92	NM_010894	All miRNA predictions	4.63645	mmu_miR_302	mmu_miR_302	Genome browser	Neurod1, neurogenic differentiation 5
93	NM_015771	All miRNA predictions	4.61807	mmu_miR_302	mmu_miR_302	Genome browser	Lats2, large tumor suppressor 2
94	NM_030708	All miRNA predictions	4.58603	mmu_miR_302	mmu_miR_302	Genome browser	Zfhx4, zinc finger homeodomain 4
95	NM_172563	All miRNA predictions	4.50123	mmu_miR_302	mmu_miR_302	Genome browser	Hlf, hepatic leukemia factor
96	NM_016896	All miRNA predictions	4.48286	mmu_miR_302	mmu_miR_302	Genome browser	Map3k14, mitogen-activated protein kinase kinase kinase 14
97	NM_172765	All miRNA predictions	4.46426	mmu_miR_302	mmu_miR_302	Genome browser	Btbd15, BTB (POZ) domain containing 15
98	NM_020005	All miRNA predictions	4.43409	mmu_miR_302	mmu_miR_302	Genome browser	Pcaf, p300/CBP-associated factor
99	NM_172943	All miRNA predictions	4.35782	mmu_miR_302	mmu_miR_302	Genome browser	AW050020, expressed sequence AW050020
100	NM_007688	All miRNA predictions	4.34080	mmu_miR_302	mmu_miR_302	Genome browser	Cfl2, cofilin 2, muscle
101	NM_011514	All miRNA predictions	4.33863	mmu_miR_302	mmu_miR_302	Genome browser	, suppressor of variegation 3-9 homolog 1 (Drosophila)
102	NM_010139	All miRNA predictions	4.29002	mmu_miR_302	mmu_miR_302	Genome browser	Epha2, Eph receptor A2
103	NM_130450	All miRNA predictions	4.28055	mmu_miR_302	mmu_miR_302	Genome browser	Elovl6, ELOVL family member 6, elongation of long chain fatty acids (yeast)
104	NM_172699	All miRNA predictions	4.26931	mmu_miR_302	mmu_miR_302	Genome browser	Foxj3, forkhead box J3
105	NM_172838	All miRNA predictions	4.18237	mmu_miR_302	mmu_miR_302	Genome browser	Slc16a12, solute carrier family 16 (monocarboxylic acid transporters), member 12
106	NM_024459	All miRNA predictions	4.16506	mmu_miR_302	mmu_miR_302	Genome browser	Ppp3r1, expressed sequence AI553587
107	NM_172684	All miRNA predictions	4.14517	mmu_miR_302	mmu_miR_302	Genome browser	Rsbn1, rosbin, round spermatid basic protein 1
108	NM_172445	All miRNA predictions	4.13872	mmu_miR_302	mmu_miR_302	Genome browser	Wdr37, WD repeat domain 37
109	NM_001039388	All miRNA predictions	4.13872	mmu_miR_302	mmu_miR_302	Genome browser	n/a
110	NM_009458	All miRNA predictions	4.13864	mmu_miR_302	mmu_miR_302	Genome browser	Ube2b, ubiquitin-conjugating enzyme E2B, RAD6 homology (S. cerevisiae)
111	NM_153082	All miRNA predictions	4.11081	mmu_miR_302	mmu_miR_302	Genome browser	C330021A05Rik, Rab-related GTP-binding protein
112	NM_031182	All miRNA predictions	4.06694	mmu_miR_302	mmu_miR_302	Genome browser	Tcfap4, transcription factor AP4
113	NM_009829	All miRNA predictions	4.04556	mmu_miR_302	mmu_miR_302	Genome browser	Ccnd2, cyclin D2
114	NM_013736	All miRNA predictions	3.99650	mmu_miR_302	mmu_miR_302	Genome browser	Tceb3, transcription elongation factor B (SIII), polypeptide 3
115	NM_138719	All miRNA predictions	3.99215	mmu_miR_302	mmu_miR_302	Genome browser	Gnb5, guanine nucleotide binding protein, beta 5
116	NM_008135	All miRNA predictions	3.94569	mmu_miR_302	mmu_miR_302	Genome browser	Slc6a9, solute carrier family 6 (neurotransmitter transporter, glycine), member 9
117	NM_178606	All miRNA predictions	3.93221	mmu_miR_302	mmu_miR_302	Genome browser	NP_848721.1, receptor expression enhancing protein 3
118	NM_207686	All miRNA predictions	3.87161	mmu_miR_302	mmu_miR_302	Genome browser	Elavl2, ELAV (embryonic lethal, abnormal vision, Drosophila)-like 2 (Hu antigen B)
119	NM_010486	All miRNA predictions	3.87161	mmu_miR_302	mmu_miR_302	Genome browser	Elavl2, ELAV (embryonic lethal, abnormal vision, Drosophila)-like 2 (Hu antigen B)
120	NM_207685	All miRNA predictions	3.87161	mmu_miR_302	mmu_miR_302	Genome browser	Elavl2, ELAV (embryonic lethal, abnormal vision, Drosophila)-like 2 (Hu antigen B)
121	NM_011249	All miRNA predictions	3.85048	mmu_miR_302	mmu_miR_302	Genome browser	Rbl1, retinoblastoma-like 1 (p107)
122	NM_054068	All miRNA predictions	3.83028	mmu_miR_302	mmu_miR_302	Genome browser	Vsx1, visual system homeobox 1 homolog (zebrafish)
123	NM_011247	All miRNA predictions	3.83023	mmu_miR_302	mmu_miR_302	Genome browser	Rbbp6, retinoblastoma binding protein 6
124	NM_008562	All miRNA predictions	3.80783	mmu_miR_302	mmu_miR_302	Genome browser	Mcl1, myeloid cell leukemia sequence 1
125	NM_028835	All miRNA predictions	3.77622	mmu_miR_302	mmu_miR_302	Genome browser	Atg7, autophagy-related 7 (yeast)
126	NM_172666	All miRNA predictions	3.76670	mmu_miR_302	mmu_miR_302	Genome browser	Agps, alkylglycerone phosphate synthase
127	NM_134130	All miRNA predictions	3.74581	mmu_miR_302	mmu_miR_302	Genome browser	Abhd3, abhydrolase domain containing 3
128	NM_153161	All miRNA predictions	3.74518	mmu_miR_302	mmu_miR_302	Genome browser	BC037034, cDNA sequence BC037034
129	NM_010685	All miRNA predictions	3.73380	mmu_miR_302	mmu_miR_302	Genome browser	Lamp2, lysosomal membrane glycoprotein 2
130	NM_175273	All miRNA predictions	3.72703	mmu_miR_302	mmu_miR_302	Genome browser	2310046O06Rik, RIKEN cDNA 2310046O06 gene (2310046O06Rik), mRNA
131	NM_145923	All miRNA predictions	3.68498	mmu_miR_302	mmu_miR_302	Genome browser	AA536743, expressed sequence AA536743
132	NM_008250	All miRNA predictions	3.67879	mmu_miR_302	mmu_miR_302	Genome browser	Hlx1, H2.0-like homeo box 1 (Drosophila)
133	NM_010655	All miRNA predictions	3.67400	mmu_miR_302	mmu_miR_302	Genome browser	Kpna2, karyopherin (importin) alpha 2
134	NM_001005863	All miRNA predictions	3.66488	mmu_miR_302	mmu_miR_302	Genome browser	Mtus1, mitochondrial tumor suppressor 1
135	NM_177139	All miRNA predictions	3.62736	mmu_miR_302	mmu_miR_302	Genome browser	E130115E03Rik, Protein UNQ3023/PRO9821 precursor.
136	NM_010090	All miRNA predictions	3.60801	mmu_miR_302	mmu_miR_302	Genome browser	Dusp2, dual specificity phosphatase 2
137	NM_011127	All miRNA predictions	3.60586	mmu_miR_302	mmu_miR_302	Genome browser	Prrx1, paired related homeobox 1
138	NM_146161	All miRNA predictions	3.55171	mmu_miR_302	mmu_miR_302	Genome browser	Arhgap24, Rho GTPase activating protein 24
139	NM_029270	All miRNA predictions	3.54319	mmu_miR_302	mmu_miR_302	Genome browser	Arhgap24, Rho GTPase activating protein 24
140	NM_023047	All miRNA predictions	3.50163	mmu_miR_302	mmu_miR_302	Genome browser	Dpysl5, dihydropyrimidinase-like 5
141	NM_175344	All miRNA predictions	3.48608	mmu_miR_302	mmu_miR_302	Genome browser	Tmem16f, transmembrane protein 16F
142	NM_175686	All miRNA predictions	3.47615	mmu_miR_302	mmu_miR_302	Genome browser	Prrx1, paired related homeobox 1
143	NM_172468	All miRNA predictions	3.46319	mmu_miR_302	mmu_miR_302	Genome browser	4732481H14Rik, RIKEN cDNA 4732481H14 gene (4732481H14Rik), mRNA
144	NM_022413	All miRNA predictions	3.45803	mmu_miR_302	mmu_miR_302	Genome browser	Trpv6, transient receptor potential cation channel, subfamily V, member 6
145	NM_007484	All miRNA predictions	3.45271	mmu_miR_302	mmu_miR_302	Genome browser	Rhoc, ras homolog gene family, member C
146	NM_026760	All miRNA predictions	3.43875	mmu_miR_302	mmu_miR_302	Genome browser	2310036O22Rik, RIKEN cDNA 2310036O22
147	NM_032000	All miRNA predictions	3.43529	mmu_miR_302	mmu_miR_302	Genome browser	Trps1, trichorhinophalangeal syndrome I (human)
148	NM_007442	All miRNA predictions	3.41075	mmu_miR_302	mmu_miR_302	Genome browser	Alx4, aristaless 4
149	NM_033652	All miRNA predictions	3.41008	mmu_miR_302	mmu_miR_302	Genome browser	Lmx1a, LIM homeobox transcription factor 1 alpha
150	NM_178394	All miRNA predictions	3.39059	mmu_miR_302	mmu_miR_302	Genome browser	Gababrbp, gamma-aminobutyric acid (GABA-B) receptor binding protein
151	NM_001033167	All miRNA predictions	3.37261	mmu_miR_302	mmu_miR_302	Genome browser	n/a
152	NM_172569	All miRNA predictions	3.33801	mmu_miR_302	mmu_miR_302	Genome browser	Zc3h5, zinc finger CCCH type containing 5
153	NM_011277	All miRNA predictions	3.33213	mmu_miR_302	mmu_miR_302	Genome browser	Rnf2, ring finger protein 2
154	NM_145970	All miRNA predictions	3.30042	mmu_miR_302	mmu_miR_302	Genome browser	Cc2d1a, coiled-coil and C2 domain containing 1A
155	NM_001005864	All miRNA predictions	3.29325	mmu_miR_302	mmu_miR_302	Genome browser	Mtus1, mitochondrial tumor suppressor 1
156	NM_001014390	All miRNA predictions	3.28028	mmu_miR_302	mmu_miR_302	Genome browser	NP_001014412.1, dual-specificity tyrosine-(Y)-phosphorylation regulated kinase 2
157	NM_138680	All miRNA predictions	3.27602	mmu_miR_302	mmu_miR_302	Genome browser	Luc7l2, LUC7-like 2 (S. cerevisiae)
158	NM_001025257	All miRNA predictions	3.26464	mmu_miR_302	mmu_miR_302	Genome browser	Vegfa, vascular endothelial growth factor A
159	NM_001025250	All miRNA predictions	3.26464	mmu_miR_302	mmu_miR_302	Genome browser	Vegfa, vascular endothelial growth factor A
160	NM_009505	All miRNA predictions	3.26464	mmu_miR_302	mmu_miR_302	Genome browser	Vegfa, vascular endothelial growth factor A
161	NM_133741	All miRNA predictions	3.26337	mmu_miR_302	mmu_miR_302	Genome browser	Snrk, SNF related kinase
162	NM_028906	All miRNA predictions	3.24136	mmu_miR_302	mmu_miR_302	Genome browser	Dpp8, dipeptidylpeptidase 8
163	NM_024209	All miRNA predictions	3.22633	mmu_miR_302	mmu_miR_302	Genome browser	Ppp6c, protein phosphatase 6, catalytic subunit
164	NM_008391	All miRNA predictions	3.21988	mmu_miR_302	mmu_miR_302	Genome browser	, interferon regulatory factor 2
165	NM_028774	All miRNA predictions	3.19188	mmu_miR_302	mmu_miR_302	Genome browser	Rnf6, ring finger protein (C3H2C3 type) 6
166	NM_033623	All miRNA predictions	3.18907	mmu_miR_302	mmu_miR_302	Genome browser	DCNL1_MOUSE, DCN1-like protein 1 (Defective in cullin neddylation protein 1-like protein 1) (DCUN1-domain protein 1) (Testis-specific protein 3).
167	NM_028881	All miRNA predictions	3.16351	mmu_miR_302	mmu_miR_302	Genome browser	4632407F12Rik, transducer of regulated cAMP response element-binding protein (CREB) 2
168	NM_021899	All miRNA predictions	3.13859	mmu_miR_302	mmu_miR_302	Genome browser	Foxj2, forkhead box J2
169	NM_030886	All miRNA predictions	3.13379	mmu_miR_302	mmu_miR_302	Genome browser	Ankrd17, ankyrin repeat domain 17
170	NM_198010	All miRNA predictions	3.13379	mmu_miR_302	mmu_miR_302	Genome browser	Ankrd17, ankyrin repeat domain 17
171	NM_001018042	All miRNA predictions	3.10266	mmu_miR_302	mmu_miR_302	Genome browser	Sp3, trans-acting transcription factor 3
172	NM_010813	All miRNA predictions	3.10242	mmu_miR_302	mmu_miR_302	Genome browser	Mnt, max binding protein
173	NM_001005608	All miRNA predictions	3.09233	mmu_miR_302	mmu_miR_302	Genome browser	Itgb4, integrin beta 4
174	NM_133663	All miRNA predictions	3.09233	mmu_miR_302	mmu_miR_302	Genome browser	Itgb4, integrin beta 4
175	NM_171824	All miRNA predictions	3.05672	mmu_miR_302	mmu_miR_302	Genome browser	Pgbd5, piggyBac transposable element derived 5
176	NM_181595	All miRNA predictions	3.02169	mmu_miR_302	mmu_miR_302	Genome browser	Ppp1r9a, protein phosphatase 1, regulatory (inhibitor) subunit 9A
177	NM_009557	All miRNA predictions	3.02100	mmu_miR_302	mmu_miR_302	Genome browser	Zfp46, zinc finger protein 46
178	NM_181650	All miRNA predictions	3.01573	mmu_miR_302	mmu_miR_302	Genome browser	Prdm4, PR domain containing 4
179	NM_007900	All miRNA predictions	2.99911	mmu_miR_302	mmu_miR_302	Genome browser	Ect2, ect2 oncogene
180	NM_145418	All miRNA predictions	2.96718	mmu_miR_302	mmu_miR_302	Genome browser	BC013529, cDNA sequence BC013529
181	NM_018770	All miRNA predictions	2.96358	mmu_miR_302	mmu_miR_302	Genome browser	Igsf4a, immunoglobulin superfamily, member 4A
182	NM_207675	All miRNA predictions	2.96358	mmu_miR_302	mmu_miR_302	Genome browser	Igsf4a, immunoglobulin superfamily, member 4A
183	NM_207676	All miRNA predictions	2.96358	mmu_miR_302	mmu_miR_302	Genome browser	Igsf4a, immunoglobulin superfamily, member 4A
184	NM_001025600	All miRNA predictions	2.96358	mmu_miR_302	mmu_miR_302	Genome browser	Igsf4a, immunoglobulin superfamily, member 4A
185	NM_173406	All miRNA predictions	2.95911	mmu_miR_302	mmu_miR_302	Genome browser	AI591476, expressed sequence AI591476
186	NM_025535	All miRNA predictions	2.95753	mmu_miR_302	mmu_miR_302	Genome browser	Sara2, SAR1a gene homolog 2 (S. cerevisiae)
187	NM_027756	All miRNA predictions	2.94784	mmu_miR_302	mmu_miR_302	Genome browser	Mfap3l, microfibrillar-associated protein 3-like
188	NM_174997	All miRNA predictions	2.94172	mmu_miR_302	mmu_miR_302	Genome browser	BC043098, cDNA sequence BC043098
189	NM_025514	All miRNA predictions	2.93882	mmu_miR_302	mmu_miR_302	Genome browser	D10Ertd641e,
190	NM_146151	All miRNA predictions	2.93196	mmu_miR_302	mmu_miR_302	Genome browser	Tesk2, testis-specific kinase 2
191	NM_178902	All miRNA predictions	2.92176	mmu_miR_302	mmu_miR_302	Genome browser	Mtus1, mitochondrial tumor suppressor 1
192	NM_172495	All miRNA predictions	2.89045	mmu_miR_302	mmu_miR_302	Genome browser	Ncoa7, nuclear receptor coactivator 7
193	NM_013799	All miRNA predictions	2.87341	mmu_miR_302	mmu_miR_302	Genome browser	Ate1, arginine-tRNA-protein transferase 1
194	NM_009031	All miRNA predictions	2.86451	mmu_miR_302	mmu_miR_302	Genome browser	Rbbp7, retinoblastoma binding protein 7
195	NM_177099	All miRNA predictions	2.85008	mmu_miR_302	mmu_miR_302	Genome browser	Lefty2, Left-right determination factor 2
196	NM_007471	All miRNA predictions	2.84975	mmu_miR_302	mmu_miR_302	Genome browser	App, amyloid beta (A4) precursor protein
197	NM_013703	All miRNA predictions	2.84330	mmu_miR_302	mmu_miR_302	Genome browser	Vldlr, very low density lipoprotein receptor
198	NM_025282	All miRNA predictions	2.81202	mmu_miR_302	mmu_miR_302	Genome browser	NP_079558.1, myocyte enhancer factor 2C
199	NM_008858	All miRNA predictions	2.80377	mmu_miR_302	mmu_miR_302	Genome browser	Prkcm, protein kinase C, mu
200	NM_177757	All miRNA predictions	2.78939	mmu_miR_302	mmu_miR_302	Genome browser	NP_808425.2,
201	NM_013454	All miRNA predictions	2.78189	mmu_miR_302	mmu_miR_302	Genome browser	Abca1, ATP-binding cassette, sub-family A (ABC1), member 1
202	NM_009005	All miRNA predictions	2.77721	mmu_miR_302	mmu_miR_302	Genome browser	n/a
203	NM_178725	All miRNA predictions	2.75529	mmu_miR_302	mmu_miR_302	Genome browser	Lrrc4c, leucine rich repeat containing 4C
204	NM_172863	All miRNA predictions	2.74863	mmu_miR_302	mmu_miR_302	Genome browser	Zfp697, zinc finger protein 697
205	NM_011527	All miRNA predictions	2.69905	mmu_miR_302	mmu_miR_302	Genome browser	Tal1, T-cell acute lymphocytic leukemia 1
206	NM_025807	All miRNA predictions	2.67939	mmu_miR_302	mmu_miR_302	Genome browser	Slc16a9, solute carrier family 16 (monocarboxylic acid transporters), member 9
207	NM_023554	All miRNA predictions	2.67560	mmu_miR_302	mmu_miR_302	Genome browser	Nol7, nucleolar protein 7
208	NM_007892	All miRNA predictions	2.66084	mmu_miR_302	mmu_miR_302	Genome browser	E2f5, E2F transcription factor 5
209	NM_001033189	All miRNA predictions	2.65206	mmu_miR_302	mmu_miR_302	Genome browser	C77080, expressed sequence C77080
210	NM_153131	All miRNA predictions	2.64321	mmu_miR_302	mmu_miR_302	Genome browser	Unc5a, unc-5 homolog A (C. elegans)
211	NM_175155	All miRNA predictions	2.59918	mmu_miR_302	mmu_miR_302	Genome browser	Sash1, SAM and SH3 domain containing 1
212	NM_172446	All miRNA predictions	2.59233	mmu_miR_302	mmu_miR_302	Genome browser	Lbxcor1, ladybird homeobox 1 homolog (Drosophila) corepressor 1
213	NM_178162	All miRNA predictions	2.58045	mmu_miR_302	mmu_miR_302	Genome browser	Hrbl, HIV-1 Rev binding protein-like
214	NM_001013025	All miRNA predictions	2.57005	mmu_miR_302	mmu_miR_302	Genome browser	NP_001013043.1, TGF beta receptor associated protein -1
215	NM_207692	All miRNA predictions	2.54223	mmu_miR_302	mmu_miR_302	Genome browser	Mapk9, mitogen activated protein kinase 9
216	NM_010076	All miRNA predictions	2.53767	mmu_miR_302	mmu_miR_302	Genome browser	Drd1a, dopamine receptor D1A
217	NM_198160	All miRNA predictions	2.53158	mmu_miR_302	mmu_miR_302	Genome browser	Smarcc2, SWI/SNF related, matrix associated, actin dependent regulator of chromatin, subfamily c, member 2
218	NM_024225	All miRNA predictions	2.52980	mmu_miR_302	mmu_miR_302	Genome browser	Snx5, sorting nexin 5
219	NM_009014	All miRNA predictions	2.52262	mmu_miR_302	mmu_miR_302	Genome browser	Rad51l1, RAD51-like 1 (S. cerevisiae)
220	NM_009204	All miRNA predictions	2.51467	mmu_miR_302	mmu_miR_302	Genome browser	NP_033230.1, solute carrier family 2 (facilitated glucose transporter), member 4
221	NM_024244	All miRNA predictions	2.47153	mmu_miR_302	mmu_miR_302	Genome browser	1200015N20Rik, RIKEN cDNA 1200015N20 gene (1200015N20Rik), mRNA
222	NM_007569	All miRNA predictions	2.47067	mmu_miR_302	mmu_miR_302	Genome browser	Btg1, B-cell translocation gene 1, anti-proliferative
223	NM_145711	All miRNA predictions	2.46139	mmu_miR_302	mmu_miR_302	Genome browser	Tox, thymocyte selection-associated HMG box gene
224	NM_016961	All miRNA predictions	2.46116	mmu_miR_302	mmu_miR_302	Genome browser	Mapk9, mitogen activated protein kinase 9
225	NM_145138	All miRNA predictions	2.42353	mmu_miR_302	mmu_miR_302	Genome browser	Nek9, NIMA (never in mitosis gene a)-related expressed kinase 9
226	NM_018807	All miRNA predictions	2.42052	mmu_miR_302	mmu_miR_302	Genome browser	Plagl2, pleiomorphic adenoma gene-like 2
227	NM_025287	All miRNA predictions	2.38695	mmu_miR_302	mmu_miR_302	Genome browser	Spop, speckle-type POZ protein
228	NM_178750	All miRNA predictions	2.37709	mmu_miR_302	mmu_miR_302	Genome browser	Ss18l1, synovial sarcoma translocation gene on chromosome 18-like 1
229	NM_025661	All miRNA predictions	2.37328	mmu_miR_302	mmu_miR_302	Genome browser	Ormdl3, ORM1-like 3 (S. cerevisiae)
230	NM_009058	All miRNA predictions	2.35111	mmu_miR_302	mmu_miR_302	Genome browser	Ralgds, ral guanine nucleotide dissociation stimulator
231	NM_013807	All miRNA predictions	2.35042	mmu_miR_302	mmu_miR_302	Genome browser	Plk3, polo-like kinase 3 (Drosophila)
232	NM_001013806	All miRNA predictions	2.33139	mmu_miR_302	mmu_miR_302	Genome browser	Ankrd13c, ankyrin repeat domain 13c
233	NM_013785	All miRNA predictions	2.31178	mmu_miR_302	mmu_miR_302	Genome browser	Ihpk1, inositol hexaphosphate kinase 1
234	NM_009097	All miRNA predictions	2.30788	mmu_miR_302	mmu_miR_302	Genome browser	Rps6ka1, ribosomal protein S6 kinase polypeptide 1
235	NM_009744	All miRNA predictions	2.30613	mmu_miR_302	mmu_miR_302	Genome browser	Bcl6, B-cell leukemia/lymphoma 6
236	NM_080561	All miRNA predictions	2.29579	mmu_miR_302	mmu_miR_302	Genome browser	n/a
237	NM_172543	All miRNA predictions	2.29194	mmu_miR_302	mmu_miR_302	Genome browser	5730593F17Rik, RIKEN cDNA 5730593F17
238	NM_010051	All miRNA predictions	2.24276	mmu_miR_302	mmu_miR_302	Genome browser	Dkk1, dickkopf homolog 1 (Xenopus laevis)
239	NM_010636	All miRNA predictions	2.22802	mmu_miR_302	mmu_miR_302	Genome browser	Klf12, Kruppel-like factor 12
240	NM_181750	All miRNA predictions	2.21317	mmu_miR_302	mmu_miR_302	Genome browser	R3hdm1, R3H domain 1 (binds single-stranded nucleic acids)
241	NM_024456	All miRNA predictions	2.19888	mmu_miR_302	mmu_miR_302	Genome browser	Rab5c, RAB5C, member RAS oncogene family
242	NM_019927	All miRNA predictions	2.18814	mmu_miR_302	mmu_miR_302	Genome browser	Arih1, ariadne ubiquitin-conjugating enzyme E2 binding protein homolog 1 (Drosophila)
243	NM_009516	All miRNA predictions	2.16584	mmu_miR_302	mmu_miR_302	Genome browser	Wee1, wee 1 homolog (S. pombe)
244	NM_139063	All miRNA predictions	2.15770	mmu_miR_302	mmu_miR_302	Genome browser	Muted, muted
245	NM_009011	All miRNA predictions	2.15286	mmu_miR_302	mmu_miR_302	Genome browser	Rad23b, RAD23b homolog (S. cerevisiae)
246	NM_172913	All miRNA predictions	2.14169	mmu_miR_302	mmu_miR_302	Genome browser	Tnrc9, trinucleotide repeat containing 9
247	NM_001033713	All miRNA predictions	2.13081	mmu_miR_302	mmu_miR_302	Genome browser	Mef2a, myocyte enhancer factor 2A
248	NM_172858	All miRNA predictions	2.09166	mmu_miR_302	mmu_miR_302	Genome browser	Pak7, p21 (CDKN1A)-activated kinase 7
249	NM_146095	All miRNA predictions	2.09097	mmu_miR_302	mmu_miR_302	Genome browser	Rorb, RAR-related orphan receptor beta
250	NM_009469	All miRNA predictions	2.08180	mmu_miR_302	mmu_miR_302	Genome browser	Ulk1, Unc-51 like kinase 1 (C. elegans)
251	NM_010228	All miRNA predictions	2.07790	mmu_miR_302	mmu_miR_302	Genome browser	Flt1, FMS-like tyrosine kinase 1
252	NM_207669	All miRNA predictions	2.07767	mmu_miR_302	mmu_miR_302	Genome browser	Gabpb1, GA repeat binding protein, beta 1
253	NM_008845	All miRNA predictions	2.07475	mmu_miR_302	mmu_miR_302	Genome browser	Pip5k2a, phosphatidylinositol-4-phosphate 5-kinase, type II, alpha
254	NM_024184	All miRNA predictions	2.06656	mmu_miR_302	mmu_miR_302	Genome browser	Asf1b, ASF1 anti-silencing function 1 homolog B (S. cerevisiae)
255	NM_172262	All miRNA predictions	2.06441	mmu_miR_302	mmu_miR_302	Genome browser	Aof1, amine oxidase, flavin containing 1
256	NM_177774	All miRNA predictions	2.06178	mmu_miR_302	mmu_miR_302	Genome browser	Srrp, serine-arginine repressor protein
257	NM_026505	All miRNA predictions	2.05236	mmu_miR_302	mmu_miR_302	Genome browser	Bambi, BMP and activin membrane-bound inhibitor, homolog (Xenopus laevis)
258	NM_001035259	All miRNA predictions	2.01777	mmu_miR_302	mmu_miR_302	Genome browser	n/a
259	NM_029947	All miRNA predictions	1.98659	mmu_miR_302	mmu_miR_302	Genome browser	Prdm8, PR domain containing 8
260	NM_033562	All miRNA predictions	1.97129	mmu_miR_302	mmu_miR_302	Genome browser	Derl2, Der1-like domain family, member 2
261	NM_025980	All miRNA predictions	1.97019	mmu_miR_302	mmu_miR_302	Genome browser	NM_025980.1, Notch-regulated ankyrin repeat protein (Nrarp), mRNA
262	NM_016916	All miRNA predictions	1.95577	mmu_miR_302	mmu_miR_302	Genome browser	Blcap, bladder cancer associated protein homolog (human)
263	NM_175934	All miRNA predictions	1.93683	mmu_miR_302	mmu_miR_302	Genome browser	NP_787948.1, protein phosphatase 1, regulatory subunit 10
264	NM_011668	All miRNA predictions	1.91101	mmu_miR_302	mmu_miR_302	Genome browser	Ube3a, ubiquitin protein ligase E3A
265	NM_001033962	All miRNA predictions	1.91101	mmu_miR_302	mmu_miR_302	Genome browser	Ube3a, ubiquitin protein ligase E3A
266	NM_177338	All miRNA predictions	1.86290	mmu_miR_302	mmu_miR_302	Genome browser	F830020C16Rik, RIKEN cDNA F830020C16 gene (F830020C16Rik), mRNA
267	NM_011600	All miRNA predictions	1.82781	mmu_miR_302	mmu_miR_302	Genome browser	Tle4, transducin-like enhancer of split 4, homolog of Drosophila E(spl)
268	NM_145569	All miRNA predictions	1.77735	mmu_miR_302	mmu_miR_302	Genome browser	Mat2a, methionine adenosyltransferase II, alpha
269	NM_172731	All miRNA predictions	1.77102	mmu_miR_302	mmu_miR_302	Genome browser	Fgd5, FYVE, RhoGEF and PH domain containing 5
270	NM_019697	All miRNA predictions	1.75481	mmu_miR_302	mmu_miR_302	Genome browser	Kcnd2, potassium voltage-gated channel, Shal-related family, member 2
271	NM_175484	All miRNA predictions	1.74799	mmu_miR_302	mmu_miR_302	Genome browser	Coro2b, coronin, actin binding protein, 2B
272	NM_198017	All miRNA predictions	1.73298	mmu_miR_302	mmu_miR_302	Genome browser	C430003P19Rik, RIKEN cDNA C430003P19 gene (C430003P19Rik), mRNA
273	NM_020507	All miRNA predictions	1.70134	mmu_miR_302	mmu_miR_302	Genome browser	Tob2, transducer of ERBB2, 2
274	NM_008465	All miRNA predictions	1.69675	mmu_miR_302	mmu_miR_302	Genome browser	Kpna1, karyopherin (importin) alpha 1
275	NM_175025	All miRNA predictions	1.69560	mmu_miR_302	mmu_miR_302	Genome browser	Atp2c1, ATPase, Ca++-sequestering
276	NM_018810	All miRNA predictions	1.63292	mmu_miR_302	mmu_miR_302	Genome browser	Mkrn1, makorin, ring finger protein, 1
277	NM_173182	All miRNA predictions	1.62125	mmu_miR_302	mmu_miR_302	Genome browser	Fndc3b, fibronectin type III domain containing 3B
278	NM_001025594	All miRNA predictions	1.61878	mmu_miR_302	mmu_miR_302	Genome browser	Zfp297b, zinc finger protein 297B
279	NM_027947	All miRNA predictions	1.61878	mmu_miR_302	mmu_miR_302	Genome browser	Zfp297b, zinc finger protein 297B
280	NM_173756	All miRNA predictions	1.61102	mmu_miR_302	mmu_miR_302	Genome browser	n/a
281	NM_028385	All miRNA predictions	1.59428	mmu_miR_302	mmu_miR_302	Genome browser	2900045N06Rik, RIKEN cDNA 2900045N06 gene (2900045N06Rik), mRNA
282	NM_010831	All miRNA predictions	1.51843	mmu_miR_302	mmu_miR_302	Genome browser	Snf1lk, SNF1-like kinase
283	NM_026275	All miRNA predictions	1.39467	mmu_miR_302	mmu_miR_302	Genome browser	Ube2r2, ubiquitin-conjugating enzyme E2R 2
284	NM_138589	All miRNA predictions	1.37043	mmu_miR_302	mmu_miR_302	Genome browser	D7Wsu128e, ubiquitin-binding protein homolog
285	NM_028291	All miRNA predictions	1.32554	mmu_miR_302	mmu_miR_302	Genome browser	2700050F09Rik, PABP-dependent poly(A) nuclease 3
286	NM_007767	All miRNA predictions	1.32480	mmu_miR_302	mmu_miR_302	Genome browser	Pcdha6, protocadherin alpha 6
287	NM_138661	All miRNA predictions	1.32480	mmu_miR_302	mmu_miR_302	Genome browser	Pcdha11, protocadherin alpha subfamily C, 2
288	NM_009959	All miRNA predictions	1.32480	mmu_miR_302	mmu_miR_302	Genome browser	Pcdha5, protocadherin alpha 5
289	NM_138662	All miRNA predictions	1.32480	mmu_miR_302	mmu_miR_302	Genome browser	Pcdha3, protocadherin alpha 3
290	NM_009957	All miRNA predictions	1.32480	mmu_miR_302	mmu_miR_302	Genome browser	Pcdha7, protocadherin alpha 7
291	NM_198117	All miRNA predictions	1.32480	mmu_miR_302	mmu_miR_302	Genome browser	Pcdha2, protocadherin alpha 6
292	NM_007766	All miRNA predictions	1.32480	mmu_miR_302	mmu_miR_302	Genome browser	Pcdha4, protocadherin alpha 4
293	NM_201243	All miRNA predictions	1.32480	mmu_miR_302	mmu_miR_302	Genome browser	Pcdha1, protocadherin alpha 8
294	NM_001003672	All miRNA predictions	1.32480	mmu_miR_302	mmu_miR_302	Genome browser	Pcdha1, protocadherin alpha subfamily C, 2
295	NM_009960	All miRNA predictions	1.32480	mmu_miR_302	mmu_miR_302	Genome browser	Pcdha11, protocadherin alpha subfamily C, 2
296	NM_138663	All miRNA predictions	1.32480	mmu_miR_302	mmu_miR_302	Genome browser	Pcdha12, protocadherin alpha subfamily C, 2
297	NM_009961	All miRNA predictions	1.32480	mmu_miR_302	mmu_miR_302	Genome browser	Pcdha10, protocadherin alpha subfamily C, 2
298	NM_001003671	All miRNA predictions	1.32480	mmu_miR_302	mmu_miR_302	Genome browser	Pcdha1, protocadherin alpha subfamily C, 2
299	NM_054072	All miRNA predictions	1.32480	mmu_miR_302	mmu_miR_302	Genome browser	Pcdha1, protocadherin alpha 1
300	NM_172677	All miRNA predictions	1.31452	mmu_miR_302	mmu_miR_302	Genome browser	Ythdf3, YTH domain family 3
301	NM_172151	All miRNA predictions	1.24378	mmu_miR_302	mmu_miR_302	Genome browser	Zdhhc8, zinc finger, DHHC domain containing 8
302	NM_020007	All miRNA predictions	1.20912	mmu_miR_302	mmu_miR_302	Genome browser	Mbnl1, muscleblind-like 1 (Drosophila)
